# Supplementary material for: Deleveraging and decapacity: A comparative analysis of corporate capital allocation based on asset reversibility
Source: PLoS One. 2023 Nov 15;18(11):e0291350. doi: 10.1371/journal.pone.0291350 (PMC10651045; doi:10.1371/journal.pone.0291350)
Supplement: S1 Data — (XLSX) [file pone.0291350.s002.xlsx]

## Sheet: Sheet1
id	Year	Name	ROA	Age	xssp	lnzzc	TQ	qgg	EXP	dgdcb	zmszb	NDTS	ETR	ylbdx	xjlbdx	shuxing	yysrtb	Finance	zyysr	people	gdzcje	lnzyysr	lnpeople	lngdzcje	lnzdcc	zdcc	CU	zcknx	qcn	jrzcze	jrzcze_	jrzcsy	jrtzsyl_	jrzcsy_	jrtzsyl	zbtzsy	zbtzze	zbtzsyl	ROE	cfo	cwggl	M2tb	yysr	growth	FCF	Prfrm	Board	Pay	Dmeet
1	2000	Ping An Bank		29						28.81	0.178792		0.0735529			0	-17.6982	21.8712	952740000000000	4540		34.4904	8.42068							29677860	29677860	2722283744	91.7278	2722283744	91.7278	1812893483	1982460	914.467	13.261		0	12.27	1812893483	-17.6982			15		0
1	2001	Ping An Bank		29						28.2	0.319814		0.280157			0	-6.873			5089	1763256906		8.53484	21.2904	21.8671	3138653440	0			458400913	79088000	4211988405	53.257	4211988405	53.257	2597464478	1798919889	1.4439	9.6183		0	14.42	2597464478	-6.873			15		0
1	2002	Ping An Bank		29					0.410113	27.35	0.441198		0.320989			0	-3.0036		4491202272	5834	2380640202	22.2254	8.67146	21.5906	22	3585036032	1.25276			2243938104	1728718566	4718471658	2.72946	4718471658	2.72946	2806560247	2432971882	1.15355	11.6886		0	16.78	3769717645	-3.0036			15		0
1	2003	Ping An Bank		29					0.399535	25.99	0.513187		0.105667			0	-28.6841		5163199411	6471	2388062129	22.3648	8.77509	21.5937	22.09	3922602240	1.31627		0.0506923	589793051		5106979244		5106979244		2784249825	2475153018	1.12488	10.4147		0	19.58	3850803044	-28.6841			15	6100000	0
1	2004	Ping An Bank		29					0.342493	26.73	0.539598		0.41006			0	-12.0021		7174744076	6999	3243569329	22.6938	8.85352	21.8999	22.1728	4261324288	1.68369		0.279137	11749948601	11046867007	6949288463	0.629073	6949288463	0.629073	3392914449	3309426395	1.02523	6.383		0	14.67	5273549277	-12.0021			15	6880000	0
1	2005	Ping An Bank		29					0.367993	27.28	0.589175		0.479831			0	3.1928		7056679599	7142	2417722573	22.6772	8.87375	21.6061	22.1761	4275425024	1.65052		-0.0196994	36228915017	36228915017	8907744730	0.245874	8907744730	0.245874	3647767966	2459303030	1.48325	6.3868		0	17.57	5450550760	3.1928			15	21842300	0
1	2006	Ping An Bank		29					0.328474	29.78	0.69722		0.346757			0	30.9082		9896603408	7737		23.0155	8.95377							30449931592	30449931592	11807768625	0.387777	11807768625	0.387777	5709421512	26567410	214.903	22.6025		0	16.95	7135217546	30.9082			15	29310000	0
1	2007	Ping An Bank		29		26.5884	2.01999		0.478708	31.01	0.936895	0.00398416	0.297439		0.0238901	0	38.241	21.8663	8789274000	8573	1554278000	22.8968	9.05637	21.1643	22.3131	4902799360	1.79271			70427116000	70427116000	18477700000	0.262366	18477700000	0.262366	8753743000	1554278000	5.63203	27.2057	0.0483679	26.1058	16.74	10807502000	38.241	0.0483679		15	46670000	0
1	2008	Ping An Bank		29		26.8854	1.75076	0.00241302	0.446998	34.72	1.24978	0.00304565	0.225299		0.0138459	0	34.2875	23.0843	11686554000	10381	1674924000	23.1817	9.24773	21.239	22.4826	5808464384	2.01199		0.122319	101467342000	101467342000	27326688000	0.269315	27326688000	0.269315	7178957000	1674924000	4.28614	4.1761	0.0513081	27.9279	17.82	14513119000	34.2875	0.0513081	0.0216759	15	43730000	0
1	2009	Ping An Bank		29		27.0997	1.59904	-0.000263095	0.583395	33.69	1.569	0.00278247	0.187352		0.0299059	0	4.1433	21.1287	10817870000	11308	1714461000	23.1045	9.33327	21.2624	22.5579	6262600192	1.72738		-0.141457	115888835000	115888835000	22789085000	0.196646	22789085000	0.196646	13539352000	1714461000	7.89715	27.2887	0.0547686	27.7163	28.5	15114440000	4.1433	0.0547686	0.0133258	15	48980000	0
1	2010	Ping An Bank		29		27.313	1.46602	-0.0116414	0.551552	39.56	1.94383	0.00256189	0.214329		0.0184774	0	19.2388	22.6593	13344187000	12203	2470051000	23.3143	9.40944	21.6275	22.6416	6809446912	1.95966		0.134471	194210479000	194210479000	26633412000	0.137137	26633412000	0.137137	16534162000	2470051000	6.69385	23.2809	0.0298873	20.7114	19.73	18022278000	19.2388	0.0298873	0.0146602	15	33990000	0
1	2011	Ping An Bank		29		27.8607	1.23623	-0.0145229	0.529224	58.92	3.36186	0.00217697	0.216255		0.000139691	0	64.9423	22.5702	22401574000	13778	3524265000	23.8324	9.53083	21.9829	22.764	7696433152	2.91064		0.485281	231325952000	231325952000	52835427000	0.228403	52835427000	0.228403	27494487000	9513996000	2.8899	19.2441	-0.0114764	15.691	13.61	29643061000	64.9423	-0.0114764	0.0164109	15	41790000	0
1	2012	Ping An Bank		29		28.1051	1.17914	0.00758334	0.525597	58.71	4.29191	0.00194897	0.230195		0.0649306	0	34.0909		29803035000	24251	3536443000	24.1179	10.0962	21.9864	23.2543	12566796288	2.37157		-0.185208	393650407000	393650407000	75437140000	0.191635	75437140000	0.191635	36618041000	9414822000	3.8894	16.9537	0.115676	17.9453	13.84	39748648000	34.0909	0.115676	0.0125625	15	66570000	0
1	2013	Ping An Bank		29		28.2685	1.13771	-0.00682421	0.693195	64.35	5.04451	0.00191252	0.23997		0.00506042	0	31.2964	23.4134	30697000000	28369	3694000000	24.1474	10.2531	22.03	23.3924	14427455488	2.12768		-0.102839	491803000000	491803000000	93184000000	0.189474	93184000000	0.189474	41234000000	9157000000	4.503	15.4724	0.0484601	15.8783	13.59	52189000000	31.2964	0.0484601	0.0131153	15	75395400	9
1	2014	Ping An Bank		29		28.4133	1.11052	-0.000683496	0.711298	64.51	5.81078	0.00186374	0.244025		0.00092707	0	40.6561	24.6747	37492000000	29860	3812000000	24.3474	10.3043	22.0614	23.4383	15105516544	2.48201		0.166532	430161000000	430161000000	121954000000	0.283508	121954000000	0.283508	52914000000	9105000000	5.81153	16.2959	0.0115808	15.697	12.16	73407000000	40.6561	0.0115808	0.0128406	15	83667400	10
1	2015	Ping An Bank		29		28.5502	1.0842	-0.00481327	0.67419	66.05	6.6271	0.00180085	0.242009		0.0303632	0	30.9998	26.6654	44664000000	32299	4788000000	24.5224	10.3828	22.2894	23.5174	16348978176	2.73191		0.100687	426355000000	426355000000	134954000000	0.31653	134954000000	0.31653	59007000000	9749000000	6.05262	14.953	-0.000728317	14.5241	13.34	96163000000	30.9998	-0.000728317	0.0115494	15	62972400	9
1	2016	Ping An Bank		29		28.714	1.0577	-0.00431495	0.659694	65.16	7.77862	0.00173628	0.245064		-0.0108829	0	12.0129	27.3201	42403000000	32993	8316000000	24.4705	10.4041	22.8414	23.5626	17104293888	2.47909		-0.0925463	378757000000	378757000000	134510000000	0.355135	134510000000	0.355135	57752000000	13087000000	4.41293	12.4283	0.00372075	13.6086	11.3	107715000000	12.0129	0.00372075	0.0134825	15	45379100	9
1	2017	Ping An Bank		29		28.8092	1.04634	0.000104128	0.593416	66.36	8.57658	0.00177745	0.231057		-0.0287741	0	-1.7908	27.5275	53278000000	31168	8036000000	24.6988	10.3471	22.8072	23.5116	16254021632	3.27783		0.322195	513256000000	513256000000	148866000000	0.290042	148866000000	0.290042	61839000000	12737000000	4.85507	10.9324	-0.0365649	13.6292	8.1	105786000000	-1.7908	-0.0365649	0.0132908	15	51522800	10
1	2018	Ping An Bank		29		28.8603	1.03877	-0.00199754	0.448407	66.17	9.14366	0.00192652	0.229996		0.00675132	0	10.3322	27.3639	78926000000	33708	10899000000	25.0918	10.4255	23.1119	23.5943	17654919168	4.47048		0.363852	207407000000	207407000000	172283000000	0.830652	172283000000	0.830652	115567000000	15670000000	7.37505	10.7415	-0.016768	13.2416	8.1	116716000000	10.3322	-0.016768	0.0157434	15	62868700	8
1	2019	Ping An Bank		29		29.002	1.01513	-0.00993673	0.428784	71.03	10.532	0.00190146	0.221992		0.00421064	0	18.1997	27.1356	95274000000	33440	11092000000	25.28	10.4175	23.1295	23.5882	17548058624	5.42932		0.214482	287645000000	287645000000	188455000000	0.655165	188455000000	0.655165	137958000000	15453000000	8.92759	10.1966	-0.010161	11.5856	8.74	137958000000	18.1997	-0.010161	0.0197333	15	52522200	14
2	2000	Vanke A	7.6571	29	4.01953e+09				6.45626e-06	23.85	0.0166082		0.194137	6.8892		0	31.7068	21.6314	3526535315923700			35.7991						39.483		9.96348e+08	602499	1.21335e+07	20.1386	1.21335e+07	20.1386	4.90609e+08	2.49987e+09	0.196254	12.0511		0	12.27	3.78367e+09	31.7068			11		0
2	2001	Vanke A	8.2374	29	4.30754e+09				0.0784546	24.67	0.0191874		0.238881	7.6906		0	17.7446	21.8751	3481300000	5349	2.88311e+08	21.9707	8.58467	19.4796	21.8226	3002055936	1.15964	48.8165		8.05381e+08		1.98305e+08		1.98305e+08		4.77145e+08	3.30675e+09	0.144294	12.3957		0	14.42	4.45506e+09	17.7446			11		0
2	2002	Vanke A	6.9407	29	4.94471e+09				0.0572173	25.18	0.0244489		0.234539	6.2087		0	2.6777	22.1519	4422200000	6055	3.48658e+08	22.2099	8.70864	19.6696	21.9392	3373583616	1.31083	60.3927	0.130379	1.18741e+09		-5.80288e+06		-5.80288e+06		7.27377e+08	5.00769e+09	0.145252	11.758		0	16.78	4.57436e+09	2.6777			11		0
2	2003	Vanke A	8.8147	29	6.40752e+09				0.0582485	21.45	0.0314894		0.318505	7.836		0	39.4744	21.8554	6219223700	7025	2.68025e+08	22.5509	8.85723	19.4066	22.0553	3788813824	1.64147	60.8988	0.252236	9.68785e+08		-6.87404e+06		-6.87404e+06		1.16797e+09	5.68374e+09	0.205493	13.419		0	19.58	6.38006e+09	39.4744			11		0
2	2004	Vanke A	9.5949	29	9.26222e+09				0.0487743	28.17	0.0466552		0.275861	8.059		0	20.1748	22.4344	7463265000	9627	2.31426e+08	22.7333	9.17233	19.2598	22.3214	4943637504	1.50967	60.8113	-0.0802933	3.132e+09		-1.21852e+07		-1.21852e+07		1.6813e+09	9.09484e+09	0.184863	16.1049		0	14.67	7.66723e+09	20.1748			11	14600000	0
2	2005	Vanke A	10.5628	29	1.26691e+10				0.0500883	24.91	0.0661208		0.274649	9.0119		0	37.7141	21.6634	10379052200	10961	2.16704e+08	23.0631	9.3021	19.194	22.4307	5514700288	1.88207	61.411	0.246676	3.24903e+09		-8.44284e+07		-8.44284e+07		2.67158e+09	9.21789e+09	0.289825	18.6105		0	17.57	1.05589e+10	37.7141			11	21888000	0
2	2006	Vanke A	9.8026	29	1.90633e+10				0.0486404	27.09	0.150609		0.294511	7.0606		0	69.6996	23.552	1.76697e+10	13402	5.07019e+08	23.5951	9.50316	20.0441	22.6461	6840624640	2.58305	61.8421	0.37245	1.08277e+10	8.40481e+07	1.10714e+08	1.31727	1.10714e+08	1.31727	4.83434e+09	2.67533e+10	0.180701	19.7768		0	16.95	1.79183e+10	69.6996			11	30100000	0
2	2007	Vanke A	10.6875	29	4.47128e+10	25.3294	3.95513		0.0501423	22.71	0.30259	0.00308307	0.304138	8.0088	0.0631329	0	98.2696	24.1413	3.51752e+10	16464	5.75206e+08	24.2836	9.70893	20.1702	22.8306	8226617856	4.27578	61.8546	0.655322	1.75353e+10	4.88844e+08	7.93873e+07	0.162398	7.93873e+07	0.162398	1.15829e+10	4.72337e+10	0.245225	21.916	-0.104279	1.95094	16.74	3.55266e+10	98.2696	-0.104279		11	46800000	0
2	2008	Vanke A	6.3866	29	4.27833e+10	25.5044	3.43963	0.0201414	0.0378072	22.01	0.356712	0.00299125	0.266109	5.874	0.0250599	0	15.3833	23.7466	4.04896e+10	16515	1.26533e+09	24.4243	9.71202	20.9586	22.8715	8569696256	4.72474	61.7047	0.105002	2.03441e+10	3.65813e+08	1.89378e+07	0.051769	1.89378e+07	0.051769	1.067e+10	5.0168e+10	0.212685	13.1866	-0.000286421	2.07164	17.82	4.09918e+10	15.3833	-0.000286421	-8.97061e-05	11	19552000	0
2	2009	Vanke A	7.1309	29	5.75953e+10	25.6477	3.06603	-0.00655951	0.0298448	22.91	0.417772	0.00282063	0.253837	6.6549	0.0147813	0	19.2459	23.7941	4.83162e+10	17616	1.35598e+09	24.601	9.77656	21.0278	22.9308	9093243904	5.31342	61.7484	0.124595	2.33944e+10	3.92513e+08	3.85099e+08	0.98111	3.85099e+08	0.98111	1.13612e+10	6.37029e+10	0.178346	15.3888	0.067244	2.03046	28.5	4.8881e+10	19.2459	0.067244	-8.69025e-05	11	46519000	0
2	2010	Vanke A	7.0389	29	8.81197e+10	26.0985	2.27221	0.115297	0.0369045	22.77	0.654266	0.00210584	0.259711	5.7654	0.0605141	0	3.7496	24.0923	5.0031e+10	22850	1.21958e+09	24.6359	10.0367	20.9218	23.1512	11335238656	4.41375	61.6297	-0.16932	3.83509e+10	5.3394e+08	5.86508e+08	1.09845	5.86508e+08	1.09845	1.67561e+10	7.74635e+10	0.21631	17.8489	0.0103584	2.95676	19.73	5.07139e+10	3.7496	0.0103584	5.22094e-05	11	53880000	0
2	2011	Vanke A	6.3521	29	1.03649e+11	26.4154	1.88203	0.0320916	0.0364944	23.15	0.896539	0.00177156	0.266121	5.4882	-0.00491102	0	41.5447	24.0367	7.06469e+10	27951	1.59586e+09	24.981	10.2382	21.1907	23.3389	13675698176	5.16587	61.486	0.170403	3.58069e+10	1567367021	5.374e+07	0.0342868	5.374e+07	0.0342868	2.28452e+10	8.39538e+10	0.272116	19.8042	0.0114301	3.37156	13.61	7.17827e+10	41.5447	0.0114301	0.000114063	11	65570000	0
2	2012	Vanke A	6.4676	29	1.16109e+11	26.6611	1.65229	0.0156655	0.0273707	23.44	1.14671	0.00159534	0.256647	5.7625	0.0463156	0	43.6505	24.6446	1.0158e+11	31019	1.61226e+09	25.3441	10.3424	21.2009	23.4297	14975278080	6.78316	61.5422	0.313073	5.46715e+10	2.37999e+09	1.39801e+07	0.005874	1.39801e+07	0.005874	3.10094e+10	1.04979e+11	0.295386	21.493	0.00982857	3.61533	13.84	1.03116e+11	43.6505	0.00982857	4.17817e-05	11	106990000	0
2	2013	Vanke A	5.8383	29	1.53437e+11	26.896	1.46718	-0.00413235	0.0226138	22.3	1.451	0.00146025	0.246736	5.2267	-0.0168689	0	31.3263	24.7329	1.32788e+11	35330	2.12977e+09	25.612	10.4725	21.4793	23.556	16991171584	7.8151	61.2611	0.152132	5.85421e+10	1.41767e+10	3.67867e+06	0.000259488	3.67867e+06	0.000259488	2.32567e+10	1.15685e+11	0.201036	21.4872	0.00401245	3.5474	13.59	1.35419e+11	31.3263	0.00401245	2.82448e-05	11	112210000	4
2	2014	Vanke A	5.239	29	1.68309e+11	26.955	1.41992	-0.0101834	0.0271902	37.88	1.53694	0.00163742	0.236209	5.0885	0.0366078	0	8.1002	24.348	1.4353e+11	40647	2.30835e+09	25.6898	10.6127	21.5598	23.6814	19261857792	7.45152	60.7676	-0.0465228	7.08657e+10	8.15046e+09	2.24534e+09	0.275486	2.24534e+09	0.275486	2.08091e+10	1.22338e+11	0.170096	19.0784	0.0820321	3.38885	12.16	1.46388e+11	8.1002	0.0820321	2.33652e-05	11	87035000	5
2	2015	Vanke A	6.1106	29	1.91908e+11	27.1392	1.31596	0.00639384	0.0249471	55.36	1.84895	0.00165068	0.232325	5.5964	-0.0163622	0	33.5828	24.2823	1.90213e+11	42300	4.91748e+09	25.9714	10.6525	22.3161	23.7526	20682858496	9.19664	60.7676	0.234197	65206440132	1.20261e+10	1.1724e+09	0.0974884	1.1724e+09	0.0974884	2.95609e+10	1.32925e+11	0.222388	19.2403	0.0262408	3.48605	13.34	1.95549e+11	33.5828	0.0262408	4.06295e-05	11	53853000	4
2	2016	Vanke A	5.559	29	2.86533e+11	27.4457	1.20203	0.0364451	0.0290448	57.4	2.51049	0.00169763	0.277767	4.825	0.033067	0	22.9754	25.2248	2.3414e+11	58280	6.81079e+09	26.1792	10.973	22.6418	24.0462	27740565504	8.44036	60.8238	-0.0822348	1.10693e+11	2.36611e+10	9.12702e+07	0.00385739	9.12702e+07	0.00385739	3.40099e+10	1.49368e+11	0.227692	19.6815	0.0476213	4.13896	11.3	2.40477e+11	22.9754	0.0476213	1.76758e-05	11	63534000	6
2	2017	Vanke A	5.2805	29	3.68405e+11	27.7841	1.12265	0.0427324	0.0380481	68.53	3.5234	0.00152837	0.272449	4.5223	0.07377	0	1.0063	25.5417	2.33013e+11	77708	7.09881e+09	26.1744	11.2607	22.6832	24.2976	35669970944	6.53247	59.9304	-0.226043	2.04286e+11	3.01645e+10	1.73129e+09	0.0573948	1.73129e+09	0.0573948	4.45733e+10	1.78734e+11	0.249384	22.7952	0.0706367	5.24318	8.1	2.42897e+11	1.0063	0.0706367	5.55885e-05	11	64100000	12
2	2018	Vanke A	5.3306	29	3.98148e+11	28.0554	1.0615	0.00719197	0.0363318	71.7	4.61674	0.00204237	0.269609	4.6973	0.00722945	0	22.5537	25.855	2.84621e+11	104300	1.15338e+10	26.3744	11.555	23.1685	24.5762	47132073984	6.0388	59.7305	-0.075572	2.54385e+11	6.59674e+10	6.68796e+08	0.0101383	6.68796e+08	0.0101383	6.18373e+10	1.89644e+11	0.32607	23.4175	0.0219919	5.48781	8.1	2.97679e+11	22.5537	0.0219919	8.33714e-06	11	76994000	12
2	2019	Vanke A	5.0492	29	4.32736e+11	28.1791	1.03414	-0.00268246	0.0312443	64.24	5.22655	0.00219122	0.279695	4.7553	-0.00940931	0	23.5873	25.5386	3.52654e+11	131505	1.23998e+10	26.5888	11.7868	23.2409	24.7807	57822920704	6.09885	59.8867	0.00994474	2.51827e+11	8.56322e+10	1.46632e+09	0.0171235	1.46632e+09	0.0171235	7.62882e+10	1.84049e+11	0.414501	22.6117	0.0264085	5.39371	8.74	3.67894e+11	23.5873	0.0264085	-1.70737e-05	11	63274000	10
4	2000	Guohua Network Security	8.0603	29	1.36776e+08				2.76932e-05	54.48	0.109283		0.045743	6.6748		0	4.2651	19.7517	1029900320000			27.6605						56.0228		8.5207e+07	2.04268e+07	2.03789e+07	0.997656	2.03789e+07	0.997656	4.27437e+06	1.27448e+07	0.335381	28.2566		0	12.27	1.31007e+08	4.2651			8		0
4	2001	Guohua Network Security	3.8576	29	5.21463e+07				0.413985	58.54	0.0640156		0.00911801	6.344		0	-52.686	18.1379	4.94427e+07	375	4.71806e+07	17.7163	5.92693	17.6695	19.4309	274623072	0.180038	48.6442		9.15712e+07	42652098	-1.73486e+06	-0.0406747	-1.73486e+06	-0.0406747	5.99226e+06	1.00143e+08	0.0598372	12.0088		0	14.42	6.19845e+07	-52.686			8		0
4	2002	Guohua Network Security	5.4624	29	9.76848e+07				0.363091	58.61	0.0752459		0.206874	5.0314		0	95.5742	18.9229	6.95689e+07	386	4.51711e+07	18.0578	5.95584	17.626	19.4539	280999936	0.247576	34.9967	0.375129	7.1881e+07	4.5998e+07	-3.01003e+06	-0.0654384	-3.01003e+06	-0.0654384	1.02774e+07	1.10881e+08	0.0926881	5.7751		0	16.78	1.21226e+08	95.5742			8		0
4	2003	Guohua Network Security	5.0902	29	1.31159e+08				0.37122	57.65	0.0657456		0.260381	5.3656		0	-1.3946	18.6556	6.7952e+07	344	4.31646e+07	18.0343	5.84064	17.5805	19.3518	253734992	0.267807	34.6674	0.0817164	4.11025e+07		-2.84437e+06		-2.84437e+06		8.11587e+06	1.15707e+08	0.0701417	3.9051		0	19.58	1.19535e+08	-1.3946			8		0
4	2004	Guohua Network Security	-0.4868	29	1.11472e+08				0.376234	55.87	0.0569065		-0.127889	-0.5137		0	-10.6975	17.8928	7.0916e+07	303	3.86633e+07	18.077	5.71373	17.4704	19.2365	226091472	0.313661	40.5094	0.171219	2.15129e+07		-3.08096e+06		-3.08096e+06		-4.32349e+06	1.13394e+08	-0.0381281	-4.1505		0	14.67	1.06748e+08	-10.6975			8	1430000	0
4	2005	Guohua Network Security	-9.6016	29	8.49814e+07				1.01218	52.31	0.0362029		-0.0398305	-11.4004		0	-42.503	17.3717	3.60618e+07	284	3.25431e+07	17.4007	5.64897	17.2981	19.172	211972384	0.170125	35.8261	-0.457615	3.19076e+07		2.56584e+06		2.56584e+06		-2.44109e+07	9.95644e+07	-0.245177	-15.0802		0	17.57	6.13767e+07	-42.503			8	914900	0
4	2006	Guohua Network Security	3.6457	29	8.73152e+07				0.411721	40.39	0.0533616		0.497383	3.2449		0	-22.3343	17.3309	3.20291e+07	284	3.39049e+07	17.2822	5.64897	17.3391	19.174	212393680	0.150801	42.7961	-0.113588	5.5418e+07						6.3033e+06	1.1432e+08	0.0551375	0.8414		0	16.95	4.76686e+07	-22.3343			8	1015000	0
4	2007	Guohua Network Security	-4.2608	29	5.26478e+07	18.9503	20.3192		0.472113	32.63	0.0420488	0.127449	-0.113919	-4.637	0.037248	0	-15.1443	16.6211	3.3061e+07	284	3.04114e+07	17.3139	5.64897	17.2303	19.1687	211278112	0.156481	49.8394	0.0376672	6.17436e+07		-255712		-255712		-8.81174e+06	1.02436e+08	-0.0860217	-12.045	-0.0409378	0.736665	16.74	4.04495e+07	-15.1443	-0.0409378		8	886700	0
4	2008	Guohua Network Security	-5.4002	29	6.36235e+07	18.9383	20.6254	0.159386	0.44467	39.36	0.0401576	0.148839	-0.108304	-5.4326	-0.173205	0	7.0836	16.8836	3.65138e+07	288	2.88517e+07	17.4132	5.66296	17.1777	19.1783	213310800	0.171176	51.4066	0.0939124	3.42183e+07	1.5404e+06	-162268	-0.105342	-162268	-0.105342	-9.51056e+06	6.47858e+07	-0.1468	-16.6644	0.00851137	0.967704	17.82	4.33148e+07	7.0836	0.00851137	0.619241	8	1354000	0
4	2009	Guohua Network Security	4.0435	29	1.09608e+08	19.2558	15.2674	0.241108	0.315276	45.55	0.0611732	0.100568	0.36912	3.4936	0.204102	0	38.7068	16.7859	5.00969e+07	291	2.65183e+07	17.7295	5.67332	17.0933	19.1832	214358576	0.233706	50.8456	0.365295	8.10484e+07	1.32243e+06	-221196	-0.167264	-221196	-0.167264	9.54449e+06	7.05234e+07	0.135338	3.9554	0.202141	1.56652	28.5	6.00806e+07	38.7068	0.202141	0.100918	8	1411900	0
4	2010	Guohua Network Security	11.6702	29	1.10274e+08	19.0316	18.6388	-0.51083	0.316191	43.35	0.0469242	0.136664	0.180002	13.1365	-0.18805	0	118.592	16.7704	6.42351e+07	277	2.43668e+07	17.9781	5.62402	17.0087	19.1363	204549408	0.314032	29.8256	0.343704	4.61879e+07	1.10447e+06	-103115	-0.093361	-103115	-0.093361	3.10838e+07	8.17322e+07	0.380313	17.069	-0.0637152	0.425668	19.73	1.31331e+08	118.592	-0.0637152	-0.182359	8	1319700	0
4	2011	Guohua Network Security	6.1404	29	7.63538e+07	19.0952	17.5059	-0.0121879	0.350661	42.81	0.0481642	0.150175	0.258008	5.9513	0.0613576	0	-43.2705		5.41642e+07	322	3.66197e+07	17.8075	5.77455	17.4161	19.2865	237705904	0.227862	44.3328	-0.274398	5.80149e+07	886513	-205962	-0.232328	-205962	-0.232328	1.44143e+07	1.00613e+08	0.143265	4.0436	0.0986502	0.418309	13.61	7.45037e+07	-43.2705	0.0986502	-0.0348612	8	1664100	0
4	2012	Guohua Network Security	5.1951	29	1.01387e+08	19.0778	17.7462	-0.211596	0.307006	38.36	0.0464422	0.15917	0.270207	5.2408	-0.00466077	0	30.6825		5.55471e+07	277	4.65242e+07	17.8327	5.62402	17.6555	19.1676	211056992	0.263185	34.7894	0.15502	5.68977e+07	668460	2.42875e+06	3.63336	2.42875e+06	3.63336	1.6254e+07	1.46167e+08	0.111202	2.6249	0.0910393	0.302978	13.84	9.73633e+07	30.6825	0.0910393	0.0595896	8	1820900	0
4	2013	Guohua Network Security	4.7509	29	9.57749e+07	19.3051	14.3557	0.734152	0.291888	40.63	0.059537	0.142603	0.482572	4.2679	0.000992223	0	-25.2444	16.9066	5.74813e+07	243	4.10836e+07	17.867	5.49306	17.5311	19.0481	187275248	0.306935	48.1563	0.166231	5.69199e+07	450407	1.19533e+06	2.65389	1.19533e+06	2.65389	1.02925e+07	1.52746e+08	0.0673829	-1.3431	-0.0868971	0.675714	13.59	7.27846e+07	-25.2444	-0.0868971	0.137335	8	1820600	0
4	2014	Guohua Network Security	6.8156	29	1.1426e+08	19.6394	10.5223	0.326147	0.23551	35.76	0.0875319	0.109862	0.243929	5.8472	-0.0488598	0	10.7499	15.895		220	3.78212e+07		5.39363	17.4484	18.9579	171121408	0	34.6491	-1	4.01735e+07	232354	-255712	-1.10053	-255712	-1.10053	4061038	1.72977e+08	0.0234774	4.8519	-0.0163593	1.1494	12.16	80608820	10.7499	-0.0163593	-0.174868	8	1668600	0
4	2015	Guohua Network Security	2.8493	29	1.44e+08	19.8037	9.06507	0.104063	0.267747	51.78	0.104305	0.100331	0.365584	2.6335	0.0290356	0	49.4308	16.1181	6.84446e+07	208	3.77827e+07	18.0415	5.33754	17.4474	18.9092	162991760	0.419927	34.6491		5.16201e+07	103245	818910	7.93173	818910	7.93173	9.31809e+06	1.92066e+08	0.0485152	1.5416	0.0232317	1.44142	13.34	1.20454e+08	49.4308	0.0232317	0.160733	8	1569700	0
4	2016	Guohua Network Security	15.6452	29	3.07877e+08	19.2259	15.3057	-0.655394	0.115125	53.9	0.0532792	0.181626	0.140073	21.7629	0.198021	0	138.821		2.3738e+08	179	3.34653e+07	19.2852	5.18739	17.326	18.7732	142260240	1.66863	50.3211	2.97362	1.30483e+08	2.93532e+07	2.64679e+07	0.901703	2.64679e+07	0.901703	2.51085e+07	1.55386e+08	0.161588	38.8437	0.661238	0.255424	11.3	2.8767e+08	138.821	0.661238	-0.133387	8	1362600	0
4	2017	Guohua Network Security	3.4166	29	1.5749e+08	19.4096	12.8825	0.54946	0.116502	56.21	0.0658447	0.157946	0.39358	3.1298	0.0159161	0	-51.8178		1.27701e+08	172	3.12209e+07	18.6652	5.14749	17.2566	18.7352	136963328	0.932373	56.1813	-0.441235	1.05918e+08	103245	1.38526e+07	134.172	1.38526e+07	134.172	-5.32267e+06	1.30107e+08	-0.0409098	6.8476	0.0537095	0.46038	8.1	1.38606e+08	-51.8178	0.0537095	0.566631	8	1583400	0
4	2018	Guohua Network Security	-8.9117	29	3.82367e+08	19.6768	10.0988	0.516164	0.0575507	61.77	0.0968959	0.00169975	0.171926	-7.8671	-0.145491	0	164.685	16.86	3.25262e+08	210	990258	19.6001	5.34711	13.8057	18.7412	137778720	2.36076	54.0653	1.53199	4.94343e+07	430991					-1.78407e+07	1.35506e+08	-0.13166	-16.9897	-0.151804	0.915584	8.1	3.66869e+08	164.685	-0.151804	0.215584	8	1678800	0
4	2019	Guohua Network Security	0.4745	29	1.09117e+08	21.1251	2.32097	-0.87396	0.192328	54.49	0.440715	0.0019228	1.5949	0.293	0.0660387	0	-70.4944		102990032	251	2.22982e+06	18.4501	5.52545	14.6174	18.9351	167262304	0.61574	58.0169	-0.739177	1.48285e+08	441590	4.0753e+07	92.287	4.0753e+07	92.287	-2.39717e+07	4.19428e+08	-0.0571534	0.4135	-0.0106196	0.0641054	8.74	1.08247e+08	-70.4944	-0.0106196	0.490986	8	1518600	0
5	2000	Century Star Source	1.2586	30	2.8757e+07					53.104	0.722914		0	1.314		0	7.6525	20.2057	4843750512000			29.2087								2.91216e+07	3600	-1.4737e+06	-409.362	-1.4737e+06	-409.362	-1.54598e+07	1.81844e+08	-0.0850169	0.1151		0	12.27	1.45947e+08	7.6525			15		0
5	2001	Century Star Source	-2.5162	30	6.55854e+07					46.99	0.677698		0	-2.5792		0	-57.3446	20.6396		738	3.55057e+08		6.60394	19.6878	20.1156	544596032	0			5.74298e+07	3600	-9.4769e+06	-2632.47	-9.4769e+06	-2632.47	-7.36708e+07	1.53723e+08	-0.479244	-6.9962		0	14.42	6.71282e+07	-57.3446			15		0
5	2002	Century Star Source	-4.6487	30	4.32196e+07					46.93	0.616278		0	-4.7811		0	-18.1518	18.7499		812	3.97515e+08		6.6995	19.8007	20.2039	594875776	0			2.74887e+07	3600	-2.2769e+06	-632.473	-2.2769e+06	-632.473	-1.14449e+08	1.19441e+08	-0.958206	-8.1442		0	16.78	5.49432e+07	-18.1518			15		0
5	2003	Century Star Source	-0.7273	30	6.68688e+07				1.28994	47.19	0.608045		0	-0.7355		0	66.6727	18.8113	40452100	798	3.64175e+08	17.5156	6.68211	19.7131	20.1845	583493376	0.0693274	29.7882		4.79553e+07	3600	1.1549e+07	3208.07	1.1549e+07	3208.07	-5.6295e+07	4.92669e+07	-1.14265	0.2281		0	19.58	9.15753e+07	66.6727			15		0
5	2004	Century Star Source	0.067	30	1.24697e+08				1.28349	46.96	0.632978		0	0.0664		0	-46.0792	17.5471	33885400	819	2.52875e+08	17.3385	6.70808	19.3484	20.1894	586333760	0.057792	46.2773	-0.166391	6.89661e+07	3600	-2.55511e+06	-709.753	-2.55511e+06	-709.753	-7.72206e+07	-4.53368e+07	1.70326	0.1862		0	14.67	4.93782e+07	-46.0792			15	1128000	0
5	2005	Century Star Source	-10.5633	30	1.55961e+08				5.77804	47.1	0.514711		0	-11.099		0	-8.0652	16.4213	29943400	815	2.36164e+08	17.2148	6.70319	19.28	20.1818	581920704	0.0514562	44.4834	-0.109632	3.43307e+07		-3.42652e+06		-3.42652e+06		-2.15554e+08	-2.88749e+08	0.746511	-23.2434		0	17.57	4.53957e+07	-8.0652			15	1504000	0
5	2006	Century Star Source	-0.4418	30	9.98527e+07				0.17749	32.17	0.494283		-0.275126	-0.4578		0	628.566	17.2378	282052400	885	2.9231e+08	19.4576	6.78559	19.4933	20.2636	631497856	0.44664	57.9849	7.68002	4.15671e+07		-2.38014e+06		-2.38014e+06		7.21881e+06	-2.12316e+08	-0.0340004	-9.5068		0	16.95	3.30738e+08	628.566			15	1504000	0
5	2007	Century Star Source	8.4402	30	2.58363e+08	21.1208	2.26101		0.235203	29.3	0.537743	0.0535838	0.174294	8.5672	0.00685883	0	-9.5865	19.0916	253938300	681	8.91037e+07	19.3526	6.52356	18.3053	19.9789	475047680	0.534553	57.27	0.196832	3.80354e+07		23788395		23788395		7.27648e+07	-3.94311e+08	-0.184536	11.8497	0.00211471	0.959859	16.74	2.99032e+08	-9.5865	0.00211471		15	2054200	0
5	2008	Century Star Source	3.0574	30	1.07282e+08	21.0519	2.3562	-0.0635292	0.772918	26.67	0.497116	0.0565645	0.380005	3.1664	0.00689101	0	-63.6426	17.502	62126600	684	8.14039e+07	17.9447	6.52796	18.2149	19.9784	474778624	0.130854	38.5352	-0.755209	6.18656e+07	2.97667e+07					-3.30841e+07	-2.75244e+08	0.120199	1.3896	-0.0907494	0.847217	17.82	1.0872e+08	-63.6426	-0.0907494	0.193411	15	3435000	0
5	2009	Century Star Source	-0.8831	30	4.15745e+07	21.0003	2.46557	0.0194704	2.04839	26.51	0.462819	0.0762181	-0.163757	-0.9064	0.00421022	0	-60.2719	17.8169	24880700	712	8.64879e+07	17.0296	6.56808	18.2755	20.0161	493026368	0.0504653	38.8454	-0.614339	9.27266e+07	4.86989e+07					-7.44659e+07	-3.4076e+08	0.218529	-6.7274	0.00616403	0.878199	28.5	4.31925e+07	-60.2719	0.00616403	0.116319	15	3469000	0
5	2010	Century Star Source	1.5187	30	1.39583e+08	20.9807	2.51548	0.0222103	0.744625	28.22	0.450743	0.0794433	0.310759	1.5337	-0.0123664	0	217.727	15.9567	4.09247e+07	671	7.78064e+07	17.5272	6.50877	18.1697	19.9595	465925184	0.0878354	20.1106	0.740512	4.23954e+07	2.3485e+07					-3.60311e+06	-3.12826e+08	0.0115179	-0.6426	0.00473576	0.915563	19.73	1.37234e+08	217.727	0.00473576	0.306469	15	3451000	0
5	2011	Century Star Source	2.9248	30	7.84902e+07	20.9548	2.56738	-0.00308812	0.914358	29.59	0.459259	0.0387124	0.0242115	2.9631	-0.0019787	0	-53.7034	18.8407	4.06737e+07	501	2.62376e+07	17.5211	6.21661	17.0827	19.6536	343129952	0.118537	43.1751	0.349539	1.15242e+08	9.89495e+07					-6.55682e+07	-3.64077e+08	0.180095	1.7097	0.0275851	0.910163	13.61	6.35348e+07	-53.7034	0.0275851	0.490659	15	3808000	0
5	2012	Century Star Source	3.9633	30	8.82114e+07	21.0007	2.48038	0.0139732	1.4531	30.17	0.483224	0.0327894	0.168804	3.8745	0.00219889	0	56.483	18.7569	2.86741e+07	382	2.40589e+07	17.1715	5.94542	16.996	19.4143	270107200	0.106158	19.4497	-0.104432	1.01477e+08	8.83657e+07					-3.62898e+07	-2.59906e+08	0.139626	3.2818	0.135996	0.934766	13.84	9.94212e+07	56.483	0.135996	0.447613	15	3595000	0
5	2013	Century Star Source	-2.8115	30	6.63912e+07	20.8961	2.69226	-0.017202	1.30328	29.86	0.431674	0.0378813	0	-2.9665	-0.00186928	0	-47.6352	18.9464	2.5995e+07	376	2.47813e+07	17.0734	5.92959	17.0256	19.402	266807664	0.0974299	33.6728	-0.0822192	7.28823e+07	2.7416e+07					-3.98018e+07	-2.78467e+08	0.142932	-6.4829	-0.0939871	0.904149	13.59	5.20617e+07	-47.6352	-0.0939871	0.640436	15	3557000	0
5	2014	Century Star Source	5.8288	30	5.34988e+07	21.0356	2.43857	0.0739905	1.6248	26.86	0.501497	0.033927	0.206151	5.4492	0.00341389	0	1.3739	20.0691	2.40082e+07	421	2.59216e+07	16.9939	6.04263	17.0706	19.5022	294919936	0.0814058	19.4902	-0.164468	9.83203e+07	4.24145e+07	1.12091e+08	2.64274	1.12091e+08	2.64274	-5.01931e+07	-3.76174e+08	0.13343	6.6716	-0.00671544	1.04066	12.16	5.2777e+07	1.3739	-0.00671544	0.779264	15	3151000	0
5	2015	Century Star Source	-2.3742	30	8.64088e+07	21.509	1.64838	-0.123389	2.33374	30.36	0.801077	0.0245545	-0.0160587	-1.9266	0.0510809	0	59.3989	19.1773	2.43135e+07	535	3.72513e+07	17.0065	6.28227	17.4332	19.7275	369444960	0.0658108	19.4902	-0.191571	2.04122e+08	4.11291e+07	-2217.74	-5.39215e-05	-2217.74	-5.39215e-05	-5.94563e+07	-8.12475e+07	0.731792	-6.0755	0.00719907	0.808449	13.34	8.4126e+07	59.3989	0.00719907	0.501334	15	3288000	0
5	2016	Century Star Source	6.2618	30	3.92847e+08	21.6504	1.50665	0.0372853	0.214969		0.921959	0.02318	0.0773258	5.849	-0.0356009	0	472.788	19.6793	4.30621e+08	618	3.75871e+07	19.8807	6.42649	17.4422	19.853	418829280	1.02815	60.2711	14.6229	1.16283e+08	3.99084e+07					543639	-1.47357e+08	-0.00368928	8.9385	-0.073544	0.864657	11.3	4.81863e+08	472.788	-0.073544	0.270336	15	4318100	0
5	2017	Century Star Source	3.7653	30	3.41274e+08	21.7921	1.42285	0.116537	0.2319	32.04	1.07238	0.00967818	0.604269	3.5165	0.0042703	0	10.1811	20.3456	4.54254e+08	705	3.2887e+07	19.9342	6.5582	17.3086	19.9607	466460448	0.973831	57.7017	-0.0528347	1.32124e+08	4.50531e+07					-1.83724e+07	-1.25432e+08	0.146473	1.1753	-0.0835491	1.0736	8.1	5.30922e+08	10.1811	-0.0835491	0.365774	15	5341000	0
5	2018	Century Star Source	6.8035	30	3.94253e+08	21.8616	1.33845	-0.0457888	0.201753	29.63	1.15205	0.0101795	0.0909072	6.5754	-0.00453038	0	-8.4271	20.1214	4.18156e+08	745	2.81283e+07	19.8514	6.61338	17.1523	20.001	485629952	0.861058	58.0051	-0.115804	1.36394e+08	6.86782e+07	-1.31008e+06	-0.0190756	-1.31008e+06	-0.0190756	-1.56628e+07	3.19134e+08	-0.049079	10.5847	-0.0303691	0.976441	8.1	4.86181e+08	-8.4271	-0.0303691	0.329737	15	5388000	0
5	2019	Century Star Source	7.3942	30	5.85165e+08	21.8324	1.2947	-0.139064	0.203911	29.3	1.10826	0.0118738	0.113452	7.5035	0.00998059	0	13.6632	20.2991	4.84375e+08	680	3.08086e+07	19.9984	6.52209	17.2433	19.9262	450660000	1.07481	59.1111	0.248247	1.63009e+08	5.07594e+07					616449	4.0993e+08	0.00150379	11.1282	0.00405193	0.740152	8.74	5.52609e+08	13.6632	0.00405193	0.342468	15	5399800	0
6	2000	Shen Zhenye A	5.5982	28	1.73683e+09				8.77225e-06	40.51	0.484737		0.153632	5.382		1	0.863	20.6353	37313301397300			31.2504						43.8561		4.20639e+08	4.21243e+06	2.10634e+06	0.50003	2.10634e+06	0.50003	2.26068e+08	7.58853e+08	0.297908	10.8527		0	12.27	1.88372e+09	0.863			9		0
6	2001	Shen Zhenye A	4.6511	28	2.51016e+09				0.132355	40.21	0.534703		0.188647	4.4234		1	14.5395	20.9602	1293510000	90	1.92912e+08	20.9806	4.49981	19.0777	18.2619	85321264	15.1605	39.9203		5.529e+08	8.83057e+06	-4.47472e+06	-0.50673	-4.47472e+06	-0.50673	2.10807e+08	1.43697e+09	0.146702	9.7706		0	14.42	2.02419e+09	14.5395			9		0
6	2002	Shen Zhenye A	1.1671	28	2.1774e+09				0.116984	39.65	0.559607		0.90492	1.1405		1	2.9652	21.1038	1.39684e+09	3150	1.8856e+08	21.0575	8.05516	19.0549	21.343	1858377984	0.751643	41.8695	-0.950421	6.99749e+08	9.51004e+06	-507174	-0.0533303	-507174	-0.0533303	1.11619e+08	1.49631e+09	0.0745964	-0.6436		0	16.78	2084211153	2.9652			9		0
6	2003	Shen Zhenye A	-3.4744	28	2.18848e+09				0.128729	38.48	0.496276		-0.0103354	-3.6661		1	-4.5715	21.155	1.4723e+09	3106	1.83508e+08	21.1101	8.04109	19.0278	21.3295	1833440640	0.803026	46.2426	0.068361	4.03996e+08	1.10619e+07	-2.34913e+07	-2.12361	-2.34913e+07	-2.12361	-6.62574e+07	1.28485e+09	-0.0515684	-18.4264		0	19.58	1.98893e+09	-4.5715			9		0
6	2004	Shen Zhenye A	2.8189	28	2.21277e+09				0.151058	38.58	0.505098		0.0276872	2.8021		1	-5.5416	20.9031	964585700	94	2.2341e+08	20.6872	4.54329	19.2245	18.3067	89231064	10.81	32.1049	12.4615	5.875e+08	7.88068e+06	-9.77554e+06	-1.24044	-9.77554e+06	-1.24044	9.63996e+07	1.20541e+09	0.0799721	6.5904		0	14.67	1.87698e+09	-5.5416			9	1610800	0
6	2005	Shen Zhenye A	4.3864	28	1.64468e+09				0.174473	40.65	0.331848		0.111379	5.6527		1	-23.6077	21.1044	751657200	123	1.04774e+08	20.4378	4.81218	18.4673	18.5032	108598912	6.92141	32.7484	-0.35972	4.63764e+08	6890	5.08963e+07	7386.98	5.08963e+07	7386.98	1.43594e+08	1.312e+09	0.109447	10.6825		0	17.57	1.43386e+09	-23.6077			9	3398300	0
6	2006	Shen Zhenye A	9.7219	28	1.17267e+09				0.0775371	38.16	0.415758		0.146	8.7784		1	-12.5065	20.5819	1.16012e+09	134	9.04539e+07	20.8718	4.89784	18.3204	18.5703	116140424	9.98896	57.7689	0.443198	5.93887e+08	2.70697e+08	-1.63733e+06	-0.00604857	-1.63733e+06	-0.00604857	3.46813e+08	2.10958e+09	0.164399	16.863		0	16.95	1254539195	-12.5065			9	4419500	0
6	2007	Shen Zhenye A	8.3347	28	1.69268e+09	22.4404	2.02052		0.085636	34.78	0.740895	0.00322294	0.142177	6.5276	0.0492089	1	-18.3734	21.6626	943725814	173	3.20722e+07	20.6653	5.15329	17.2835	18.7416	137832864	6.84689	57.5752	-0.314555	9.99434e+08	4.02227e+08	6.58929e+07	0.16382	6.58929e+07	0.16382	3.80939e+08	2.87319e+09	0.132584	15.7922	-0.144542	2.09999	16.74	1.02404e+09	-18.3734	-0.144542		9	3337200	0
6	2008	Shen Zhenye A	4.0916	28	3.83636e+08	22.5018	1.97971	0.0579509	0.0652815	28.8	0.761288	0.00387015	0.0703049	3.9696	-0.0745005	1	-0.224	21.1743	988509511	177	2.81162e+07	20.7117	5.17615	17.1519	18.755	139697984	7.07605	60.4427	0.0334695	7.18821e+08	5.63034e+08	8.27938e+06	0.0147049	8.27938e+06	0.0147049	3.28515e+08	2.22171e+09	0.147866	9.0423	-0.23037	2.52952	17.82	1.02174e+09	-0.224	-0.23037	0.00199248	9	5290300	0
6	2009	Shen Zhenye A	7.5367	28	2.10759e+09	22.7073	1.72703	-0.0252527	0.033777	34.32	0.970166	0.00325932	0.170847	6.8368	0.0832774	1	80.9881	21.8384	1849235800	250	1.02037e+07	21.338	5.52146	16.1383	19.0053	179423680	10.3065	62.4731	0.456538	1.59403e+09	8.32656e+08	8.849e+07	0.106274	8.849e+07	0.106274	5.13147e+08	4.83972e+09	0.106028	17.5935	0.0507463	2.31759	28.5	1.84924e+09	80.9881	0.0507463	-0.0109346	9	4784500	0
6	2010	Shen Zhenye A	9.2183	28	2.83395e+09	22.8713	1.57429	0.00407113	0.0297195	45.94	1.16878	0.00335476	0.217822	8.521	0.105424	1	26.4703	21.0809	2.33873e+09	276	7.42996e+06	21.5729	5.6204	15.821	19.0757	192512224	12.1485	62.4731	0.178718	2.41102e+09	7.46482e+08	2.91093e+07	0.0389953	2.91093e+07	0.0389953	9.02473e+08	3.88689e+09	0.232184	21.0921	0.126842	2.34919	19.73	2.33873e+09	26.4703	0.126842	0.00304912	9	6772500	0
6	2011	Shen Zhenye A	7.3418	28	3.12376e+09	22.8422	1.55156	-0.0692394	0.0285315	48.16	1.11168	0.00109528	0.230637	7.4504	-0.119182	1	10.7127	19.5347	2.58928e+09	283	6.96324e+06	21.6746	5.64545	15.7562	19.0942	196120576	13.2025	62.4731	0.086757	1.67085e+09	9.98332e+08	1.01933e+07	0.0102103	1.01933e+07	0.0102103	1.13077e+09	2.00945e+09	0.562724	16.5086	0.144024	1.88064	13.61	2.58928e+09	10.7127	0.144024	0.0028111	9	6610800	0
6	2012	Shen Zhenye A	9.6372	28	4.09056e+09	22.9579	1.42062	-0.0500724	0.0202522	53.09	1.24693	0.00114387	0.255115	9.1104	0.124028	1	18.8072	20.8024	3.07625e+09	290	5.39095e+06	21.847	5.66988	15.5002	19.103	197851888	15.5482	62.4731	0.177676	3.07612e+09	1.24476e+09	7.76565e+06	0.00623868	7.76565e+06	0.00623868	1.17876e+09	3.2287e+09	0.365088	19.7354	0.233491	1.63272	13.84	3.07625e+09	18.8072	0.233491	0.00127277	9	7890000	0
6	2013	Shen Zhenye A	9.9384	28	2.84282e+09	23.0227	1.33026	-0.0648102	0.0156416	54.83	1.33091	0.00117969	0.246434	9.627	0.0175694	1	49.8858	21.497	4.61086e+09	296	5.39701e+06	22.2517	5.69036	15.5014	19.1208	201406592	22.8933	62.4731	0.472404	3.5992e+09	1.54815e+09	8.77972e+06	0.00567109	8.77972e+06	0.00567109	9.15041e+08	4.64991e+09	0.196787	18.4428	-0.0893136	1.38079	13.59	4.61086e+09	49.8858	-0.0893136	0.000958526	9	9480200	0
6	2014	Shen Zhenye A	7.383	28	3.13916e+09	23.1874	1.27775	0.10595	0.0274456	41.87	1.56974	0.000800866	0.252061	6.8223	-0.0638355	1	-49.4946	20.8449	2.32873e+09	329	4.18631e+06	21.5686	5.79606	15.2473	19.2002	218034704	10.6805	62.4731	-0.533463	2.45363e+09	1.09102e+09	6.27021e+08	0.574712	6.27021e+08	0.574712	3.55341e+08	4.07353e+09	0.0872318	12.3497	-0.0934173	1.78878	12.16	2.32873e+09	-49.4946	-0.0934173	0.00224523	9	8826000	0
6	2015	Shen Zhenye A	6.7203	28	3.04677e+09	23.2651	1.23488	0.00737582	0.0176868	41.6	1.69655	0.000785864	0.260206	6.469	0.0374989	1	56.9229	21.9808	3.65431e+09	352	3.37446e+06	22.0192	5.86363	15.0317	19.2483	228787984	15.9725	62.4731	0.495473	2.85043e+09	1.07173e+09	517339	0.000482714	517339	0.000482714	5.95517e+08	6.21565e+09	0.0958093	9.7743	-0.0239038	1.82606	13.34	3.65431e+09	56.9229	-0.0239038	-0.00269057	9	7580300	0
6	2016	Shen Zhenye A	8.3188	28	4.24751e+09	23.3012	1.17836	-0.055176	0.0204855	40.86	1.75516	0.000832563	0.130378	8.1713	0.0737083	1	-8.0859	21.0043	3.35883e+09	370	2.84129e+06	21.9349	5.9135	14.8598	19.2832	236914704	14.1774	62.4731	-0.112387	4.0884e+09	1.1803e+09	1.0335e+07	0.00875621	1.0335e+07	0.00875621	4.48158e+08	6.5307e+09	0.0686233	16.5687	0.129717	1.56739	11.3	3.35883e+09	-8.0859	0.129717	0.00120039	9	7668600	0
6	2017	Shen Zhenye A	8.1484	28	2.78646e+09	23.2989	1.13483	-0.0734661	0.0362467	41.07	1.75499	0.00081915	0.145533	8.1578	0.018149	1	-11.8903	19.9837	2.95945e+09	370	2.92869e+06	21.8083	5.9135	14.8901	19.2847	237262912	12.4733	62.4731	-0.120197	4.19055e+09	1.16642e+09					5.25029e+08	4.23053e+09	0.124105	15.2396	0.0537964	1.30228	8.1	2.95945e+09	-11.8903	0.0537964	0.00684926	9	9593300	0
6	2018	Shen Zhenye A	8.6781	28	3.20474e+09	23.3287	1.08073	-0.0661401	0.0530739	43.36	1.80645	0.000829533	0.136446	8.5509	0.0478806	1	-15.1246	21.4906	2.51184e+09	377	6.67773e+06	21.6443	5.93225	15.7143	19.3408	250968848	10.0086	62.4731	-0.197599	4.80012e+09	1.15037e+09	2.87908e+06	0.00250273	2.87908e+06	0.00250273	5.68126e+08	4.99741e+09	0.113684	14.8612	0.118691	1.11971	8.1	2.51184e+09	-15.1246	0.118691	0.00013865	9	11341600	0
6	2019	Shen Zhenye A	8.3925	28	4.03846e+09	23.4798	1.01961	0.0310013	0.0371345	44.33	2.10376	0.000875595	0.235554	7.8039	-0.0387569	1	48.5494	21.3752	3.73133e+09	385	1.31444e+07	22.04	5.95324	16.3915	19.3918	264099920	14.1285	62.4731	0.411635	5.30235e+09	2.26513e+09	5.66521e+07	0.0250105	5.66521e+07	0.0250105	1.00907e+09	7.33516e+09	0.137567	12.3892	-0.0123374	1.19593	8.74	3.73133e+09	48.5494	-0.0123374	-0.0148591	9	11378500	34
7	2000	Brand new and good	-15.4409	28	1.21411e+08				0.000298459	45.648	0.336122		-0.000787177	-16.6886		0	-65.2312	19.5067	210496168600			26.0727						33.2232		3.23179e+07	198100	-7.08835e+07	-357.817	-7.08835e+07	-357.817	-1.05893e+08	-2.3675e+08	0.447276	-93.7937		0	12.27	5.21513e+07	-65.2312			5		0
7	2001	Brand new and good	3.4463	28	2.48154e+08				0.131407	45.527	0.388971		0.397267	3.2113		0	3478.94	19.5716	312276100	358	1.80554e+08	19.5594	5.88053	19.0115	19.4557	281510656	1.10929	57.4252		8.98808e+07		1.33627e+07		1.33627e+07		3.42168e+07	-2.16297e+07	-1.58194	13.7112		0	14.42	3.39715e+08	3478.94			5		0
7	2002	Brand new and good	4.2603	28	2.63606e+08				0.267568	45.545	0.403796		0.582103	4.1701		0	-33.0851	19.0132	207637600	775	4.53319e+08	19.1513	6.65286	19.9321	20.1698	574950272	0.36114	57.0629	-0.674439	95354108	584400	-356207	-0.609526	-356207	-0.609526	3.27184e+07	2.49356e+08	0.131211	12.7202		0	16.78	2.2732e+08	-33.0851			5		0
7	2003	Brand new and good	5.4238	28	1.83973e+08				0.142562	44.96	0.392357		0.441468	5.5044		0	47.1444	19.3478	244332000	769	4.79297e+08	19.314	6.64509	19.9878	20.1658	572633344	0.426681	45.6366	0.181484	8.37751e+07	1.24606e+06	-7.82686e+06	-6.28131	-7.82686e+06	-6.28131	6.44218e+07	2.90217e+08	0.221978	6.931		0	19.58	3.34488e+08	47.1444			5		0
7	2004	Brand new and good	-12.3303	28	2.81394e+08				1.13414	44.8	0.341732		-0.00483885	-12.7376		0	-59.4377	19.575	68522100	569	4.29822e+08	18.0427	6.34388	19.8789	19.8994	438714208	0.156188	31.5489	-0.633946	7.34426e+07	300000	-7.0667e+06	-23.5557	-7.0667e+06	-23.5557	-7.42972e+07	5.08952e+07	-1.45981	-91.4863		0	14.67	1.35676e+08	-59.4377			5	895000	0
7	2005	Brand new and good	4.2262	28	2.38454e+08				0.167488	45.3	0.277361		-0.559232	4.7064		0	158.401	17.978	260090000	551	3.9694e+08	19.3765	6.31173	19.7993	19.8676	425016096	0.611953	46.3488	2.91804	19886421	300000	-1.26739e+07	-42.2463	-1.26739e+07	-42.2463	2.84306e+07	5.93597e+07	0.478954	10.0899		0	17.57	3.50588e+08	158.401			5	969000	0
7	2006	Brand new and good	-11.2651	28	1.5756e+08				0.593614	35.316	0.224578		-0.00688452	-11.7899		0	-43.9539	16.6796	1.00014e+08	1087	4.4567e+08	18.4208	6.99118	19.9151	20.4623	770272960	0.129842	32.2486	-0.787823	2.31506e+07	699281	5.64645e+06	8.07464	5.64645e+06	8.07464	-8.87752e+07	-1.98935e+07	4.46254	-463.015		0	16.95	1.96491e+08	-43.9539			5	1220000	0
7	2007	Brand new and good	6.9896	28	1.98591e+08	20.4183	4.64884		0.473702	33.93	0.239566	0.103455	0.217337	7.1996	0.221465	0	-5.6915		1.10387e+08	911	1.73537e+08	18.5195	6.81454	18.9719	20.2635	631403904	0.174828	37.2152	0.346465	1.82944e+08		4.8782e+07		4.8782e+07		-3.991e+07	-2.14481e+08	0.186077		0.118059	-89.2309	16.74	1.85308e+08	-5.6915	0.118059		5	1189000	0
7	2008	Brand new and good	-2.2625	28	1.55619e+08	20.23	5.51385	0.110034	0.562357	33.82	0.201482	0.0778998	-0.00399459	-2.4969	0.0276379	0	-14.2022	16.3004	1.06108e+08	849	1.04585e+08	18.48	6.74406	18.4655	20.1778	579590080	0.183074	41.6945	0.047166	3.21736e+08	1.25018e+08	-2.42386e+06	-0.0193881	-2.42386e+06	-0.0193881	-5.25269e+07	-2.36962e+08	0.221668		0.0625808	-9.15563	17.82	1.5899e+08	-14.2022	0.0625808	0.00311017	5	2161000	0
7	2009	Brand new and good	12.2059	28	1.30869e+08	19.7107	8.53145	0.024304	0.549311	30.78	0.109368	0.143748	0.079041	16.3618	-0.460911	0	-16.1512		9.2635e+07	799	9.9488e+07	18.3442	6.68336	18.4155	20.1228	548552320	0.168872	43.4125	-0.0775759	9.61343e+07	6.69645e+07					-5.67721e+07	-1.78144e+08	0.318686		-0.0508923	-7.67116	28.5	1.33311e+08	-16.1512	-0.0508923	0.00150239	5	2232000	0
7	2010	Brand new and good	14.5451	28	1.43808e+08	19.6219	9.16512	-0.0446717	0.52456	30.98	0.113068	0.151394	0.099068	15.22	-0.0650934	0	7.4869	18.8394	1.01144e+08	751	9.29528e+07	18.4321	6.62141	18.3476	20.0658	518159680	0.195198	44.0997	0.155892	7.24935e+07	6.50128e+07					-2.78451e+06	-1.4623e+08	0.019042		0.0838273	-11.1491	19.73	1.43292e+08	7.4869	0.0838273	0.00108295	5	2692000	0
7	2011	Brand new and good	4.0916	28	1.79428e+08	19.7083	7.59241	-0.823928	0.374986	43.63	0.115757	0.141975	0.215393	3.9223	0.269862	0	15.3864	19.5737	1.22017e+08	675	8.86619e+07	18.6197	6.51471	18.3003	19.971	471303168	0.258893	46.1051	0.32631	1.68252e+08	6.2849e+07					1.98333e+07	1.64449e+08	0.120604	4.8244	-0.0468405	0.239803	13.61	1.6534e+08	15.3864	-0.0468405	0.00335745	5	2737200	0
7	2012	Brand new and good	2.8439	28	2.94604e+08	20.4871	4.01985	2.22696	0.293121	43.02	0.271442	0.0694516	0.504787	2.0745	0.0128686	0	89.1048	19.7881	1.60411e+08	762	8.51404e+07	18.8932	6.63595	18.2598	20.0741	522506592	0.307002	32.0487	0.185828	2.86534e+08	6.06852e+07					1.81131e+07	1.79542e+08	0.100885	2.3488	-0.315841	1.6607	13.84	3.12665e+08	89.1048	-0.315841	-0.00148849	5	2792000	0
7	2013	Brand new and good	4.7092	28	1.51289e+08	20.304	4.54102	-0.258595	0.51344	48.16	0.222276	0.0886049	0.158627	5.1825	0.0185377	0	-31.4446	19.3168	8.72344e+07	674	8.23332e+07	18.2841	6.51323	18.2263	19.9661	469012864	0.185996	25.4265	-0.394155	2.57686e+08	3.19883e+07					1.57778e+07	2.00173e+08	0.0788209	7.3504	0.293319	0.861346	13.59	2.14349e+08	-31.4446	0.293319	0.0622949	5	2767000	0
7	2014	Brand new and good	-3.7319	28	1.70201e+08	20.339	4.41233	0.0249377	0.522099	47.82	0.230463	0.0898245	-0.0556476	-3.6678	-0.0777414	0	-7.5814	18.7536	8.47027e+07	606	76908719	18.2547	6.40688	18.1581	19.8706	426296448	0.198694	38.2585	0.0682737	1.0665e+08	3.19295e+07					-2.87445e+07	2.25773e+08	-0.127316	-8.6036	0.0185023	0.902205	12.16	1.98098e+08	-7.5814	0.0185023	0.0458107	5	3253000	0
7	2015	Brand new and good	2.8244	28	9.80903e+07	19.9901	5.80608	-0.528042	0.646221	39.34	0.1627	0.100394	0.131828	3.414	0.300261	0	-50.0442		6.06001e+07	121	7.20128e+07	17.9198	4.79579	18.0924	18.4708	105139888	0.576375	38.2585	1.90081	2.49566e+08	3.06539e+07	2.00613e+07	0.654444	2.00613e+07	0.654444	-7.4446e+06	2.52722e+08	-0.0294577	3.8658	0.494131	0.288407	13.34	9.89615e+07	-50.0442	0.494131	0.0277211	5	3370800	0
7	2016	Brand new and good	18.1524	28	4.35382e+07	20.0584	5.36317	-0.330069	2.75713	45.5	0.169693	0.105519	0.0957728	17.5524	-0.311518	0	-60.7318		1.79297e+07	155	8.38718e+07	16.702	5.04343	18.2448	18.6929	131282184	0.136574	28.8251	-0.763047	3.2608e+08	2.67679e+08	1.67524e+08	0.625839	1.67524e+08	0.625839	-3.12126e+07	2.50053e+08	-0.124824	21.0954	-0.0469642	0.176418	11.3	3.88604e+07	-60.7318	-0.0469642	0.485734	5	3478000	0
7	2017	Brand new and good	0.0238	28	5.11658e+07	19.9083	6.17553	-0.212941	1.88136	48.42	0.143898	0.115058	0.563602	0.0257	-0.111951	0	2.0165		1.92141e+07	102	6.98282e+07	16.7712	4.62497	18.0615	18.3212	90533272	0.212232	30.2807	0.553971	1.84402e+08	1.75537e+08	-1.52964e+07	-0.0871408	-1.52964e+07	-0.0871408	-1.36059e+07	2.11526e+08	-0.0643225	4.3448	0.0051211	0.133824	8.1	3.9644e+07	2.0165	0.0051211	1.2498	5	3465900	0
7	2018	Brand new and good	-48.8459	28	4.13078e+07	19.7706	7.44858	3.20611	1.4202	42.94	0.110973	0.134557	0.024574	-52.4529	-0.00576966	0	7.0624		2.04975e+07	84	6.64565e+07	16.8358	4.43082	18.0121	18.1505	76325416	0.268555	30.1682	0.265381	1.25066e+08	1.18396e+08	-1.73222e+07	-0.146307	-1.73222e+07	-0.146307	-3.52372e+07	1.49987e+08	-0.234935	-67.9362	-0.0178221	0.985873	8.1	4.24438e+07	7.0624	-0.0178221	2.30212	5	3689400	0
7	2019	Brand new and good	8.9553	28	4.48102e+07	20.0953	5.6257	0.211138	1.232	47.06	0.176631	0.0974052	0.46096	7.7137	0.0695896	0	-0.9966	16.3805	2.10496e+07	84	6.00783e+07	16.8624	4.43082	17.9112	18.1456	75953496	0.277138	31.2928	0.0319627	1.39113e+08	6.01621e+07	-7.63581e+06	-0.126921	-7.63581e+06	-0.126921	1.84032e+06	4.10097e+08	0.00448752	11.1421	-0.0595817	1.50791	8.74	4.20208e+07	-0.9966	-0.0595817	1.12795	5	3714300	0
8	2000	China High Speed ​​Rail	6.8104	28	81293922				3.71056e-06	53.78	0.0391218		-0.398332	6.1703		1	12.2499	16.0979	32201429846600			31.103						43.1174		9202811		-19743508		-19743508		35205164	-29379437	-1.19829	18.9962		0	12.27	102721874	12.2499			9		0
8	2001	China High Speed ​​Rail	-78.4994	28	2.26102e+07				4.83685	52.45	-0.0057426		0	-145.339		1	-76.2478	17.1619	1.51447e+07	21	6.08498e+07	16.5332	3.04452	17.9239	16.9445	22850134	0.662786	43.8954		2.15121e+06		-8.20072e+07		-8.20072e+07		-7.61405e+07	-4.21918e+07	1.80463	-449.419		0	14.42	2.43987e+07	-76.2478			9		0
8	2002	China High Speed ​​Rail	-13.1457	28	6.78598e+06				1.73939	52.57	0.00627174		0	-16.5878		1	-72.3951	15.3841	6600300	23	5.57031e+07	15.7026	3.13549	17.8355	17.0191	24619530	0.268092	69.3047	-0.595507	1.95114e+06		-1.62917e+06		-1.62917e+06		-1.4106e+07	-3.68868e+07	0.382413			0	16.78	6.73523e+06	-72.3951			9		0
8	2003	China High Speed ​​Rail	1.9427	28	2.18216e+07				0.226258	53.38	0.00543832		0.000388261	2.1059		1	191.283	15.2506	13027700	22	5.5017e+07	16.3826	3.09104	17.8232	16.9799	23674654	0.55028	46.9575	1.05258	2.14003e+06		163220		163220		1.17667e+06	3.056e+07	0.0385038			0	19.58	1.96186e+07	191.283			9		0
8	2004	China High Speed ​​Rail	53.7855	28	4.00968e+07				0.196848	53.3	0.0105107		0.0446304	44.7985		1	48.6501		21725664	26	4.19026e+07	16.894	3.2581	17.5509	17.1115	27005454	0.804492	52.6857	0.461967	1.91163e+07		1.81255e+07		1.81255e+07		3.56409e+06	7.28532e+07	0.0489215	74.628		0	14.67	2.91631e+07	48.6501			9	642000	0
8	2005	China High Speed ​​Rail	-6.1601	28	3.86501e+07				0.24404	43.8	0.0103866		-0.0192527	-6.1655		1	37.5383	13.5278	20618601	226	6.39184e+07	16.8417	5.42054	17.9731	19.0066	179667840	0.11476	36.3496	-0.857351	7.74391e+06						-5.32333e+06	6.67029e+07	-0.0798066	-7.4998		0	17.57	4.01104e+07	37.5383			9	534000	0
8	2006	China High Speed ​​Rail	-2.1914	28	1.0915e+07				0.628307	45.16	0.00826703		0	-2.3882		1	-74.1803		6.19e+06	24	3.86193e+07	15.6384	3.17805	17.4693	17.0382	25095724	0.246656	42.2688	1.14933	2.81415e+07	509760	615054	1.20656	615054	1.20656	-2.14812e+06	7.15298e+07	-0.0300311	-2.5246		0	16.95	1.03564e+07	-74.1803			9	612000	0
8	2007	China High Speed ​​Rail	2.8845	28	1.13358e+07	18.1861	88.6801		0.259976	38.43	0.0101206	0.0647331	0.266286	2.8434	0.164616	1	-4.3524		5900000	21	6.12489e+06	15.5905	3.04452	15.6279	16.8333	20445648	0.28857	42.1203	0.169931	4.06508e+07		5.55779e+06		5.55779e+06		-3.06058e+06	4.19768e+07	-0.0729113	2.3245	0.0936386	0.0673124	16.74	9.90563e+06	-4.3524	0.0936386		9	684000	0
8	2008	China High Speed ​​Rail	0.813	28	10823113	18.1839	88.8748	0.200186	0.327407	37.96	0.0105075	0.0666737	0.184642	0.8139	-0.0705795	1	15.4081		7010000	20	5.6756e+06	15.7628	2.99573	15.5517	16.7873	19526720	0.358995	43.365	0.244049	6.50831e+07	3.0002e+07	1.44228e+06	0.0480727	1.44228e+06	0.0480727	337072	4.30435e+07	0.00783097	1.0231	0.00892472	0.0808309	17.82	1.14319e+07	15.4081	0.00892472	4.92204	9	628800	0
8	2009	China High Speed ​​Rail	0.3679	28	1.10378e+07	18.1901	88.3247	0.0241088	0.435521	38.5	0.0109367	0.0348583	0.203143	0.3668	-0.0424426	1	-11.7166		5.54535e+06	22	1.72961e+06	15.5285	3.09104	14.3634	16.8124	20022676	0.276954	38.8602	-0.228532	6.41001e+07	3.23893e+07	809079	0.0249798	809079	0.0249798	208287	4.10195e+07	0.00507775	0.4284	0.046621	0.082941	28.5	1.00925e+07	-11.7166	0.046621	4.5979	9	760500	0
8	2010	China High Speed ​​Rail	0.067	28	1.05276e+07	18.1714	89.9645	-0.408283	0.421823	40.6	0.010723	0.0385492	0.203514	0.0676	0.150595	1	3.4115		5.86908e+06	24	1.76461e+06	15.5852	3.17805	14.3834	16.8888	21612378	0.271561	39.7654	-0.0194704	7.5125e+07	3.1678e+07	72199.6	0.00227917	72199.6	0.00227917	1.37783e+06	4.33692e+07	0.0317698	1.2035	-0.00540302	0.0474707	19.73	1.04368e+07	3.4115	-0.00540302	6.42844	9	714000	0
8	2011	China High Speed ​​Rail	-1.7481	28	1.43019e+07	18.1624	90.7728	-0.0356142	0.847161	39.35	0.0105556	0.0412841	0	-1.756	-0.105578	1	33.9574		4600100	23	1.5137e+06	15.3416	3.13549	14.2301	16.8445	20675372	0.222492	23.2666	-0.180694	73303706	3.80112e+07	-177188	-0.00466146	-177188	-0.00466146	-183759	4.41622e+07	-0.00416101	-0.7277	-0.0133366	0.045703	13.61	1.39808e+07	33.9574	-0.0133366	7.1541	9	1194000	0
8	2012	China High Speed ​​Rail	13.872	28	334666909	20.2352	11.5351	1.72122	0.271596	69.74	0.0631356	0.278121	0.204582	7.8088	0.0780728	1	6.7831		3.14963e+08	1685	3.65036e+08	19.568	7.42952	19.7155	20.8326	1115526144	0.282345	67.1973	0.269013	1.64918e+08	5.67357e+07	110905	0.00195477	110905	0.00195477	7.20576e+07	4.54451e+08	0.15856	12.7314	0.141188	0.134985	13.84	3.31481e+08	6.7831	0.141188	6.73065	9	1488000	0
8	2013	China High Speed ​​Rail	4.432	28	3.23353e+08	20.2559	11.2837	-0.154089	0.292593	68.47	0.0599844	0.327371	0.244451	4.3867	0.0609984	1	-8.1551		2.872e+08	1622	3.36369e+08	19.4757	7.39142	19.6337	20.7956	1075011328	0.26716	66.7093	-0.0537814	2.20004e+08	7.36014e+07	1.15175e+06	0.0156485	1.15175e+06	0.0156485	2.91956e+07	4.83446e+08	0.0603906	4.1213	0.10657	0.111858	13.59	3.04448e+08	-8.1551	0.10657	0.671266	9	2309800	0
8	2014	China High Speed ​​Rail	2.5334	28	3.18721e+08	20.3288	10.5089	0.116008	0.328369	66.58	0.0634678	0.336924	0.588556	2.4443	0.0538397	1	0.8977	17.1113	2.90934e+08	1299	3.07026e+08	19.4886	7.16935	19.5424	20.5987	882852800	0.329539	54.0011	0.233489	2.96281e+08	1.13592e+08	2.75158e+06	0.0242233	2.75158e+06	0.0242233	1.63928e+07	4.67658e+08	0.035053	1.3688	0.101922	0.126476	12.16	3.07181e+08	0.8977	0.101922	0.804731	9	2166700	0
8	2015	China High Speed ​​Rail	10.9867	28	9.59738e+08	22.0012	2.14214	0.690557	0.309455	59.71	0.4646	0.0798035	0.18609	6.5249	0.064625	1	321.6	20.4938	9.88983e+08	2617	4.28072e+08	20.7122	7.86978	19.8748	21.222	1646588672	0.600625	54.0011	0.822623	5.47493e+08	9.72465e+07	3.15016e+07	0.323935	3.15016e+07	0.323935	1.79544e+08	1.50768e+09	0.119086	10.6726	-0.0201881	0.234277	13.34	1.29508e+09	321.6	-0.0201881	0.873084	9	11326000	0
8	2016	China High Speed ​​Rail	10.8546	28	1.58945e+09	22.8265	1.10193	0.299111	0.228924	40.42	1.14764	0.00977423	0.174715	7.8051	0.0790354	1	44.8569	21.8302	1.69807e+09	1903	1.82831e+08	21.2528	7.55119	19.0241	20.9046	1198795264	1.41648	64.0149	1.35834	1.63153e+09	5.14238e+08	157484017	0.306247	157484017	0.306247	4.07095e+08	2.80015e+09	0.145383	11.5699	-0.00685084	0.327286	11.3	1.87601e+09	44.8569	-0.00685084	0.330539	9	12557000	0
8	2017	China High Speed ​​Rail	11.0717	28	1.69734e+09	23.0915	0.983195	0.325919	0.199996	43.41	1.49808	0.00965847	0.127056	9.7831	-0.0102305	1	24.2497	20.8476	2.33093e+09	2417	2.45093e+08	21.5695	7.79028	19.3171	21.126	1495979648	1.55813	70.7191	0.100001	1.13233e+09	1.24038e+08	4.94312e+08	3.98516	4.94312e+08	3.98516	4.46487e+08	3.49761e+09	0.127655	13.2206	-0.00495949	0.485771	8.1	2.33093e+09	24.2497	-0.00495949	0.0661238	9	14304800	0
8	2018	China High Speed ​​Rail	4.6568	28	1.99668e+09	23.0714	0.962045	-0.105334	0.140752	53.2	1.45568	0.0126777	0.214156	4.704	0.00507638	1	10.0376	20.9536	2.5649e+09	2631	3.07839e+08	21.6652	7.87512	19.5451	21.2106	1628020096	1.57547	70.7191	0.0111298	1.71171e+09	4.83601e+08	2.09504e+07	0.0433218	2.09504e+07	0.0433218	5.25131e+08	3.40303e+09	0.154313	4.5088	-0.0564255	0.413447	8.1	2.5649e+09	10.0376	-0.0564255	0.0355369	9	16853200	0
8	2019	China High Speed ​​Rail	5.6309	28	2.19136e+09	23.2119	0.952769	0.268203	0.136936	47.91	1.66594	0.0129393	0.163271	5.262	0.0143953	1	25.5465	21.5248	3.22014e+09	2618	4.43827e+08	21.8927	7.87017	19.9109	21.2241	1650018688	1.95158	70.7191	0.238726	1.31352e+09	1.23701e+07	6.6657e+07	5.38856	6.6657e+07	5.38856	7.18313e+08	3.24036e+09	0.221677	5.8816	0.000441634	0.589728	8.74	3.22014e+09	25.5465	0.000441634	0.0988774	9	18591900	0
9	2000	Baoan, China	3.2422	29	6.29303e+08				4.4204e-05	31.72	0.230895		0.11432	3.3218		0	-25.7468	19.4171	59003110578000			31.7086								1.78658e+08	2.12691e+07	7.93453e+07	3.73054	7.93453e+07	3.73054	-5.53455e+07	5.15637e+08	-0.107334	2.9275		0	12.27	6.37505e+08	-25.7468			9		0
9	2001	Baoan, China	5.0016	29	8.38348e+08				0.346336	30.68	0.202751		0.176157	5.3836		0	31.8707	19.2076	3.82317e+08	828	4.36468e+08	19.7618	6.71901	19.8942	20.2253	607769088	0.62905			2.49479e+08	1.16968e+07	1.36963e+08	11.7094	1.36963e+08	11.7094	-8.84552e+07	9.63158e+08	-0.0918388	3.2678		0	14.42	8.49415e+08	31.8707			9		0
9	2002	Baoan, China	2.7181	29	9.93195e+08				0.219194	30.68	0.203293		0.573971	2.6968		0	19.9117	20.457	4.00575e+08	522	4.59681e+08	19.8084	6.25767	19.946	19.8279	408447200	0.980726		0.559059	2.9274e+08	8.26261e+06	4.35085e+07	5.26571	4.35085e+07	5.26571	1.43664e+07	1.49147e+09	0.00963241	1.1615		0	16.78	1.01855e+09	19.9117			9		0
9	2003	Baoan, China	2.3929	29	1.14165e+09				0.47835	30.68	0.207674		0.919542	2.3505		0	26.0156	20.0842	462319500	2735	4.50754e+08	19.9518	7.91389	19.9264	21.2627	1715044480	0.269567		-0.725135	2.63575e+08	6.49695e+06	2.61363e+07	4.02285	2.61363e+07	4.02285	6.10807e+07	1.65147e+09	0.0369856	1.1324		0	19.58	1.28353e+09	26.0156			9		0
9	2004	Baoan, China	0.4197	29	1781841926				0.249801	30.68	0.245295		-0.304628	0.3898		0	20.2869	20.9092	5.22819e+08	2826	8.64043e+08	20.0747	7.94662	20.5771	21.3226	1820887552	0.287123		0.0651261	5.96133e+08	7.70143e+06	4.15893e+07	5.4002	4.15893e+07	5.4002	9.39773e+07	1.72519e+09	0.0544737	-10.4527		0	14.67	1.54392e+09	20.2869			9	1900000	0
9	2005	Baoan, China	4.887	29	2.1139e+09				0.198851	30.69	0.236554		0.348807	4.9278		0	33.0944	19.5418	9.96002e+08	4047	8.5454e+08	20.7193	8.30573	20.5661	21.6334	2484579840	0.400874		0.396174	5.992e+08	6.96489e+06	5.89882e+07	8.46937	5.89882e+07	8.46937	1.46652e+08	1.77121e+09	0.082798	6.3602		0	17.57	2.05487e+09	33.0944			9	1816000	0
9	2006	Baoan, China	6.8286	29	2.75271e+09				0.162022	30.68	0.271938		0.215715	6.3984		0	22.6514	21.0602	1.29e+09	4254	8.459e+08	20.9779	8.35561	20.5559	21.6761	2593107200	0.497472		0.240969	1.04276e+09	2.58345e+08	1.328e+08	0.514043	1.328e+08	0.514043	2.08596e+08	1.9052e+09	0.109488	10.3179		0	16.95	2.52032e+09	22.6514			9	3340000	0
9	2007	Baoan, China	8.6882	29	2.23486e+09	22.4879	3.93936		0.340634	33.54	0.280695	0.0492834	0.148251	8.5048	-0.000811063	0	-22.6888	21.2794	7.60175e+08	4044	8.38306e+08	20.4491	8.30499	20.5469	21.6318	2480682752	0.306438		-0.38401	1.22791e+09	4.70445e+08	4.66269e+08	0.991123	4.66269e+08	0.991123	-3.13873e+07	2.76011e+09	-0.0113718	14.6266	-0.0167599	1.44667	16.74	1.94849e+09	-22.6888	-0.0167599		9	3520000	0
9	2008	Baoan, China	7.1395	29	2.95973e+09	22.5289	3.80353	-0.00216817	0.136253	21.73	0.29234	0.054134	0.251613	6.996	-0.0236645	0	48.4346	20.8987	1.54951e+09	4632	8.96192e+08	21.1612	8.44074	20.6137	21.7527	2799531776	0.553489		0.806204	1.24651e+09	6.38467e+08	-6.62159e+07	-0.103711	-6.62159e+07	-0.103711	5.41653e+08	2.80009e+09	0.193441	11.6688	0.0687235	1.43902	17.82	2.89224e+09	48.4346	0.0687235	-0.00364692	9	4825600	0
9	2009	Baoan, China	9.0461	29	3.39251e+09	22.7384	3.20812	0.0204966	0.148143	26.98	0.364313	0.0468941	0.199572	8.191	0.125795	0	13.0402	21.6312	1688068006	5148	9.04382e+08	21.2469	8.54636	20.6228	21.8447	3069316864	0.549982		-0.00633674	2.08366e+09	5.20497e+08	4.005e+08	0.769456	4.005e+08	0.769456	4.20676e+08	3.47371e+09	0.121103	13.5694	0.0846784	1.51314	28.5	3.26939e+09	13.0402	0.0846784	0.00354812	9	5781600	0
9	2010	Baoan, China	7.5281	29	2.82827e+09	23.0283	2.57977	0.0455711	0.265611	30.6	0.490364	0.0368745	0.207953	6.5809	0.00643515	0	-1.6092	21.6983	1.18778e+09	5496	860178463	20.8954	8.61178	20.5727	21.899	3240521728	0.36654		-0.333542	2.7573e+09	1.11466e+09	2.58612e+08	0.23201	2.58612e+08	0.23201	4.08211e+08	4.71426e+09	0.0865905	14.4478	-0.0584907	1.69927	19.73	3.21678e+09	-1.6092	-0.0584907	0.00177517	9	13212500	0
9	2011	Baoan, China	5.8597	29	3.5047e+09	23.1901	2.30924	0.0331549	0.257341	32.18	0.582542	0.0304205	0.268186	5.4219	-0.0383548	0	26.3767	21.6115	1.63508e+09	5697	9.8818e+08	21.215	8.64769	20.7114	21.9369	3365543424	0.485828		0.325446	1.80441e+09	6.09784e+08	362055022	0.593743	362055022	0.593743	5.10302e+08	5.16945e+09	0.0987149	10.4952	-0.0702688	1.86043	13.61	4.06526e+09	26.3767	-0.0702688	0.000470635	9	14057000	0
9	2012	Baoan, China	5.229	29	4.13779e+09	23.3013	2.12799	-0.0103521	0.321743	29.12	0.653522	0.0245336	0.254201	4.9539	0.0524181	0	-1.0003	22.1032	1.52693e+09	5642	1.17152e+09	21.1465	8.63799	20.8816	21.9367	3364978688	0.45377		-0.0659867	2.72862e+09	6.01822e+08	3.23207e+08	0.537048	3.23207e+08	0.537048	-4.35614e+07	4.56727e+09	-0.00953771	5.6917	0.026628	1.80638	13.84	4.02459e+09	-1.0003	0.026628	0.000981405	9	9951800	0
9	2013	Baoan, China	5.2302	29	4.42517e+09	23.3342	2.06508	-0.0231035	0.325441	27.64	0.670713	0.0308627	0.119211	5.1456	-0.0266257	0	3.2409	22.2472	1.58884e+09	7358	1.58043e+09	21.1863	8.90354	21.181	22.1814	4297901056	0.369677		-0.185321	2.17583e+09	5.65706e+08	4.01325e+08	0.709423	4.01325e+08	0.709423	-8.16646e+07	4.23298e+09	-0.0192925	9.4462	0.00590807	1.69395	13.59	4.15502e+09	3.2409	0.00590807	0.000395326	9	10826900	0
9	2014	Baoan, China	5.4234	29	4.35855e+09	23.4128	1.95659	0.000216286	0.270503	24.15	0.72075	0.034206	0.197005	5.2183	0.0299668	0	3.7654	22.4778	1.64345e+09	7457	1.65463e+09	21.2201	8.91691	21.2268	22.1952	4357655040	0.377141		0.0201894	2.62998e+09	6.41384e+08	4.31844e+08	0.6733	4.31844e+08	0.6733	5.91355e+07	6.18399e+09	0.00956268	9.3629	0.0322322	1.69494	12.16	4.31148e+09	3.7654	0.0322322	0.000698464	9	18234200	0
9	2015	Baoan, China	8.7647	29	5.13579e+09	23.6199	1.71751	0.014736	0.25065	23.36	0.884809	0.0350705	0.218337	7.9449	0.0939304	0	12.8465	22.7225	2.08365e+09	8202	2.25246e+09	21.4574	9.01213	21.5353	22.2927	4803864064	0.433745		0.150087	4.72563e+09	8.82877e+08	1.07393e+09	1.2164	1.07393e+09	1.2164	9.77619e+07	7.08795e+09	0.0137927	19.4651	0.000694846	1.76397	13.34	4.8954e+09	12.8465	0.000694846	-0.00512789	9	14393900	0
9	2016	Baoan, China	4.5791	29	6.65484e+09	23.797	1.52794	-0.0225806	0.254749	21.41	1.0548	0.0374071	0.225661	4.2075	-0.0852474	0	31.7839	22.7096	2.92383e+09	8887	2.98846e+09	21.7962	9.09235	21.818	22.3759	5220794880	0.560036		0.291164	3.65529e+09	1.68735e+09	4.00162e+08	0.237153	4.00162e+08	0.237153	3.29858e+07	8.06293e+09	0.00409104	5.2409	-0.000562443	1.6581	11.3	6.44951e+09	31.7839	-0.000562443	0.00254083	9	27804300	0
9	2017	Baoan, China	3.2633	29	5.93561e+09	24.0231	1.35429	0.0149569	0.218346	21.81	1.24478	0.0874631	0.148171	2.9331	0.0715868	0	9.5413	23.3353	4.21876e+09	10944	3.71489e+09	22.1628	9.30055	22.0356	22.5669	6319729152	0.667555		0.191985	5921299559	1.98403e+09	4.37567e+08	0.220545	4.37567e+08	0.220545	-1.2033e+08	1.1904e+10	-0.0101084	2.8125	0.0144196	1.72569	8.1	7.0708e+09	9.5413	0.0144196	0.00317776	9	32569200	0
9	2018	Baoan, China	5.177	29	9.76391e+09	24.1194	1.30486	0.0264957	0.124937	27.28	1.36123	0.0907541	0.357349	4.9394	0.0275272	0	66.8047	22.711	5.87368e+09	13620	4.18411e+09	22.4937	9.51929	22.1546	22.7623	7683452416	0.764458		0.145162	5.98906e+09	1.27822e+09	-9.86765e+07	-0.0771984	-9.86765e+07	-0.0771984	1.34446e+09	1.2559e+10	0.107051	4.1632	0.0912181	1.85629	8.1	1.17681e+10	66.8047	0.0912181	-0.0388328	9	19405700	0
9	2019	Baoan, China	5.4143	29	1.04756e+10	24.1314	1.29271	-0.00667338	0.122896	27.83	1.36446	0.100176	0.388592	5.3821	0.0219604	0	1.9903	22.6936	5.90031e+09	13239	4.6633e+09	22.4983	9.49092	22.263	22.743	7536235008	0.782926		0.0241575	6.57291e+09	1.07998e+09	3.70433e+08	0.342999	3.70433e+08	0.342999	1.66914e+09	1.31487e+10	0.126943	5.5737	0.0442812	1.82134	8.74	1.20044e+10	1.9903	0.0442812	-0.0242631	9	21393800	0
10	2000	Beautiful ecology	9.0006	25	5.43205e+08					65.12	0.094313		0.0921216	9.0825		0	27.9955	19.3584	18415623217600			30.5442								4.5099e+07		-2.38933e+06		-2.38933e+06		15494954	9.00662e+07	0.17204	14.4649		0	12.27	5.33286e+08	27.9955			11		0
10	2001	Beautiful ecology	3.3502	25	177648841					53.25	0.0858543		0.205876	3.6778		0	-31.3471	18.3856		54	2.22796e+07		3.98898	16.9192	17.7146	49355960	0			3.6815e+07		7.92473e+06		7.92473e+06		-5.83402e+06	9.76075e+07	-0.0597703	1.1517		0	14.42	1.65533e+08	-31.3471			11		0
10	2002	Beautiful ecology	9.6184	25	1.78428e+08					53.35	0.175362		0.183019	6.9863		0	24.4954	18.8732		54	1.01771e+08		3.98898	18.4382	17.7881	53123492	0			1.46552e+08	30000000	719056	0.0239685	719056	0.0239685	3.62554e+07	2.93871e+08	0.123372	7.7458		0	16.78	2.06081e+08	24.4954			11		0
10	2003	Beautiful ecology	6.6511	25	2.20936e+08				0.192993	53.25	0.234753		0.14021	5.8192		0	12.5067	19.6209	165177400	54	9.76757e+07	18.9225	3.98898	18.3972	17.7861	53017916	3.1155	49.7887		1.9853e+08		7.7706e+06		7.7706e+06		3.17778e+07	3.372e+08	0.0942401	4.2264		0	19.58	2.31855e+08	12.5067			11		0
10	2004	Beautiful ecology	3.203	25	3.09903e+08				0.254459	53.25	0.229224		0.408243	3.2117		0	5.9653	13.5004	180471000	52	8.77601e+07	19.0111	3.95124	18.2901	17.7482	51046092	3.53545	51.3402	0.134794	1.77111e+08		-500641		-500641		1.6075e+07	2.9606e+08	0.0542963	-9.224		0	14.67	2.45686e+08	5.9653			11	548000	0
10	2005	Beautiful ecology	-14.541	25	1.32614e+08				0.629034	53.25	0.0852395		-0.00906632	-25.0048		0	-25.4608	18.2587	114722300	30	4.44857e+07	18.558	3.4012	17.6107	17.2385	30660956	3.74164	43.7782	0.0583205	3.20562e+07	40000	7.53785e+06	188.446	7.53785e+06	188.446	-50143288	-3.14932e+07	1.59219	-75.926		0	17.57	1.83132e+08	-25.4608			11	861000	0
10	2006	Beautiful ecology	6.4815	25	1.08281e+08				0.382035	53.25	0.0536342		0.239293	8.379		0	-42.6418	16.2751	6.65462e+07	30	3.85034e+07	18.0134	3.4012	17.4663	17.2315	30447254	2.18562	47.1469	-0.415866	1.03988e+07		5.55531e+07		5.55531e+07		-3.24506e+07	8.07728e+07	-0.401752	7.5186		0	16.95	1.05041e+08	-42.6418			11	620000	0
10	2007	Beautiful ecology	-8.0618	25	1.07244e+08	19.4713	11.915		0.170698	54.47	0.0794849	0.0590234	-0.130113	-7.1733	0.00976601	0	23.5607	16.2619	1.09842e+08	26	3.88817e+07	18.5146	3.2581	17.476	17.1079	26907764	4.08218	59.1467	0.867742	1.19911e+08	106719900	1882.33	1.7638e-05	1882.33	1.7638e-05	-82071.2	5.79849e+07	-0.00141539	-35.4831	0.079979	1.13889	16.74	1.2979e+08	23.5607	0.079979		11	984500	0
10	2008	Beautiful ecology	9.0878	25	1.51623e+08	19.1243	16.7508	0.213806	0.262908	57.67	0.0510573	0.089612	0.150106	10.9728	-0.0267219	0	-7.3766	16.411	100349000	22	3.36403e+07	18.4242	3.09104	17.3312	16.9561	23117368	4.34085	58.336	0.0633661	1.72334e+07	11434600	6.30208e+07	5.51141	6.30208e+07	5.51141	-9.84658e+06	6.81109e+07	-0.144567	21.1343	-0.031205	1.82736	17.82	1.20216e+08	-7.3766	-0.031205	-0.10161	11	607000	0
10	2009	Beautiful ecology	6.6259	25	1.79956e+08	19.2616	14.6768	-0.0118518	0.236308	54.08	0.0629698	0.0908786	0.276857	6.2008	0.0809558	0	22.1573	16.8286	1.16587e+08	21	3.35296e+07	18.5742	3.04452	17.3279	16.9156	22200060	5.25167	55.4846	0.209827	3.9998e+07	15469490	1.84318e+07	1.19149	1.84318e+07	1.19149	-3.57414e+06	8.14658e+07	-0.0438729	17.1804	0.0493861	1.76743	28.5	1.46852e+08	22.1573	0.0493861	0.148142	11	1038000	0
10	2010	Beautiful ecology	2.4835	25	1.58579e+08	19.173	15.9358	-0.0645639	0.24001	54.22	0.057031	0.115964	0.187684	2.5985	-0.0260483	0	3.4152	16.5202	1.16132e+08	21	3.04937e+07	18.5702	3.04452	17.233	16.911	22098288	5.25527	53.4438	0.000683975	2.36775e+07	4676415	-3.63237e+06	-0.776742	-3.63237e+06	-0.776742	6.6327e+06	7.84375e+07	0.0845604	-2.2275	-0.0328436	1.48398	19.73	1.51868e+08	3.4152	-0.0328436	0.54904	11	1012000	0
10	2011	Beautiful ecology	5.7346	25	1.83619e+08	19.2889	14.2674	0.0150983	0.220746	54.22	0.061557	0.115132	0.275968	5.421	-0.0371976	0	21.1965	16.9423	1.33191e+08	444	3.91023e+07	18.7073	6.09582	17.4817	19.5682	315047360	0.422766	50.5714	-0.919554	1.29478e+07	2809400	-766271	-0.272753	-766271	-0.272753	9.29282e+06	8.26379e+07	0.112452	10.1609	0.0273505	1.54091	13.61	1.84058e+08	21.1965	0.0273505	0.976241	11	1399000	0
10	2012	Beautiful ecology	2.9355	25	2.02713e+08	19.2952	14.1765	-0.00692731	0.298235	53.58	0.0633961	0.13145	0.30989	2.9262	0.0165214	0	2.2329	17.243	1.25046e+08	420	3.5834e+07	18.6442	6.04025	17.3944	19.5158	298963744	0.418264	46.441	-0.0106473	1.44999e+07		657989		657989		2.62108e+06	8.47685e+07	0.0309205	1.3371	-0.00918454	1.51407	13.84	1.88168e+08	2.2329	-0.00918454	1.42494	11	1661600	0
10	2013	Beautiful ecology	0.9258	25	3.90907e+08	20.7507	3.52497	-0.405299	0.426453	53.93	0.301021	0.0385809	0.599177	0.5709	0.421683	0	-12.9134	19.9743	1.38476e+08	596	4.36704e+07	18.7462	6.39024	17.5922	19.8288	408832256	0.338711	26.7044	-0.190197	4.61885e+08						1.7611e+07	6.45463e+08	0.0272843	0.9283	0.00412459	0.558	13.59	3.62384e+08	-12.9134	0.00412459	2.03123	11	2710000	0
10	2014	Beautiful ecology	-9.1692	25	2.0706e+08	20.5054	4.36132	-0.12292	0.464733	49.24	0.230269	0.0396919	0.00254702	-10.4437	-0.0844923	0	-36.4488	17.8045	1.32953e+08	302	4.81104e+07	18.7055	5.71043	17.689	19.2442	227843856	0.583526	62.718	0.722784	3.88436e+08		-2.44221e+06		-2.44221e+06		-4.90653e+07	5.51596e+08	-0.0889515	-12.7799	-0.15007	0.457999	12.16	2.303e+08	-36.4488	-0.15007	0.411499	11	3954800	0
10	2015	Beautiful ecology	2.5197	25	1.91222e+08	22.367	1.20717	0.840587	0.0953274	46.81	1.55703	0.012381	0.56601	1.4561	0.139068	0	315.71	21.4881	8.59134e+08	496	5.72207e+07	20.5714	6.20658	17.8624	19.6827	353248384	2.4321	62.718	3.16793	1.27024e+09	6125000	7.69961e+06	1.25708	7.69961e+06	1.25708	1.79654e+07	1.26082e+09	0.0142489	1.5482	-0.0749859	1.37856	13.34	9.57379e+08	315.71	-0.0749859	0.688575	11	4363000	0
10	2016	Beautiful ecology	2.9029	25	6.85531e+08	22.3055	1.21225	-0.060284	0.122425	44.33	1.43306	0.0143466	0.433359	2.9953	-0.197595	0	10.0431	20.7104	9.59109e+08	513	6.97605e+07	20.6815	6.24028	18.0606	19.7215	367227744	2.61176	63.6266	0.0738695	5.57151e+08		2.99397e+07		2.99397e+07		-7.49299e+07	9.40436e+08	-0.0796757	1.8268	-0.0166489	1.19646	11.3	1.05353e+09	10.0431	-0.0166489	0.0418176	11	4790400	0
10	2017	Beautiful ecology	-25.4466	25	1.45498e+09	21.8563	1.66832	0.141335	0.190969	41.21	0.639413	0.0252837	0.00259234	-32.6095	0.0105086	0	-28.0622	21.066	6.58339e+08	489	6.27944e+07	20.3052	6.19236	17.9554	19.6749	350496736	1.8783	60.7122	-0.280828	4.08406e+08		3.83423e+07		3.83423e+07		-1.11547e+09	1.06605e+09	-1.04636	-62.4865	0.181686	1.63238	8.1	7.57886e+08	-28.0622	0.181686	0.100952	11	4628200	0
10	2018	Beautiful ecology	-20.6837	25	7.42411e+08	21.9091	1.81387	0.321535	0.650933	43.46	0.818577	0.0221027	-0.00312567	-20.1525	-0.032798	0	-54.4245	20.6949	2.17552e+08	545	7.10302e+07	19.1979	6.30079	18.0786	19.7748	387343424	0.561651	44.0159	-0.700979	2.07676e+08	121000000	1.65268e+07	0.136585	1.65268e+07	0.136585	-7.30466e+08	9.21761e+07	-7.92468	-92.9688	-0.0728419	4.54032	8.1	3.4541e+08	-54.4245	-0.0728419	0.26625	11	7021600	0
10	2019	Beautiful ecology	7.5784	25	9.53609e+08	22.1799	1.58278	0.00594017	0.0565183	46.03	1.27456	0.0136398	0.357311	6.6792	0.00476827	0	448.064	20.5222	1.84156e+09	339	4.4092e+07	21.3339	5.826	17.6018	19.3401	250792752	7.34296	67.9877	12.0739	8.91921e+07		1.98737e+07		1.98737e+07		2.54053e+08	9.9495e+07	2.55343	10.742	0.00703002	4.69389	8.74	1.89307e+09	448.064	0.00703002	0.237522	11	6937200	0
11	2000	Shenzhen Property A	4.583	28	8.93799e+08				0.000101374	72.12	0.34925		0.139514	4.3307		1	19.8242	17.4791	27400116905100			30.9416						10.7891		3.21123e+08	3.37742e+07	-1.37526e+06	-0.0407192	-1.37526e+06	-0.0407192	1.72978e+07	-8.34627e+07	-0.207252	24.8926		0	12.27	6.5812e+08	19.8242			9		0
11	2001	Shenzhen Property A	6.1296	28	8.30408e+08				0.144036	72.41	0.316818		0.164239	6.4033		1	93.9362		787000000	2757	1.9842e+08	20.4837	7.9219	19.1059	21.2299	1659721472	0.474176	48.123		3.28479e+08	3.43848e+07	-1.10416e+07	-0.321118	-1.10416e+07	-0.321118	1.42796e+08	2.29114e+08	0.623253	31.4056		0	14.42	1.02164e+09	93.9362			9		0
11	2002	Shenzhen Property A	3.5119	28	7.56228e+08				0.222556	71.9	0.335542		0.222129	3.4046		1	-23.5263	19.5521	529638000	2239	2.87808e+08	20.0877	7.71378	19.4778	21.0675	1410923904	0.375384	42.3505	-0.208345	2.71223e+08	1.66923e+07	-15265839	-0.914546	-15265839	-0.914546	6.32403e+07	5.65536e+08	0.111824	11.1007		0	16.78	7.81285e+08	-23.5263			9		0
11	2003	Shenzhen Property A	5.9525	28	1.03098e+09				0.132019	71.78	0.317728		0.367159	6.161		1	38.1665	20.1939	899838000	1930	2.90175e+08	20.6177	7.56528	19.486	20.9392	1240974976	0.725106	52.0776	0.931638	2.80811e+08	1.41867e+07	-1.53615e+07	-1.08281	-1.53615e+07	-1.08281	2.37911e+08	5.84987e+08	0.406694	18.963		0	19.58	1.07947e+09	38.1665			9		0
11	2004	Shenzhen Property A	6.952	28	1.21055e+09				0.19634	71.89	0.292604		0.283055	7.1225		1	22.8644	20.0221	1112296000	1918	2.77902e+08	20.8297	7.55904	19.4428	20.9317	1231702912	0.903055	52.3962	0.245412	2.61201e+08	2.09669e+07	-4.14131e+06	-0.197516	-4.14131e+06	-0.197516	2.18624e+08	6.71592e+08	0.325531	17.6382		0	14.67	1.32629e+09	22.8644			9	6821000	0
11	2005	Shenzhen Property A	6.3208	28	8.56599e+08				0.167542	71.83	0.233068		0.206531	7.2111		1	-27.3552	19.4954	751338000	1918	247663192	20.4374	7.55904	19.3276	20.9261	1224852736	0.613411	48.7165	-0.320738	2.52874e+08	1.35047e+07	1.34047e+07	0.99259	1.34047e+07	0.99259	1.46495e+08	6.85745e+08	0.213629	13.2769		0	17.57	9.63481e+08	-27.3552			9	5060600	0
11	2006	Shenzhen Property A	-1.7512	28	3.07544e+08				0.72311	72.12	0.210568		0.000956166	-1.8362		1	-66.4729	19.3157	1.34023e+08	1958	2.51428e+08	18.7135	7.57968	19.3427	20.9447	1247877248	0.107401	26.8384	-0.824912	1.26922e+08	2.84548e+07	1.53648e+06	0.0539971	1.53648e+06	0.0539971	-1.4242e+07	7.02519e+08	-0.0202727	-7.3907		0	16.95	3.23027e+08	-66.4729			9	1587800	0
11	2007	Shenzhen Property A	-0.1541	28	4.72012e+08	21.3573	4.54347		0.590637	73.4036	0.239225	0.0661357	0.0576206	-0.1446	0.0763032	1	3.0826	20.4029	1.4708e+08	2631	1.12617e+08	18.8065	7.87512	18.5395	21.1619	1550640512	0.0948509	27.5944	-0.116849	2.56557e+08	1.43957e+07	3.20822e+07	2.22859	3.20822e+07	2.22859	-6.1476e+07	6.53154e+08	-0.0941217	-4.7356	-0.0644839	2.32642	16.74	3.32985e+08	3.0826	-0.0644839		9	1977600	0
11	2008	Shenzhen Property A	2.6247	28	5.84847e+08	21.4704	4.16254	0.0427381	0.364534	73.299	0.27426	0.0423163	0.67155	2.4845	0.0140394	1	87.2351	20.4169	3.81641e+08	2724	1.04014e+08	19.76	7.90986	18.46	21.1882	1591909376	0.239738	38.2398	1.52752	3.43407e+08	7.16979e+07	38232153	0.533239	38232153	0.533239	9.61863e+07	7.78534e+08	0.123548	1.7297	-0.0112291	2.69367	17.82	6.23465e+08	87.2351	-0.0112291	0.336541	9	2853000	0
11	2009	Shenzhen Property A	5.7536	28	1.53174e+09	21.7651	3.32316	0.0508306	0.173534	66.88	0.373256	0.0340532	0.238523	5.0192	0.196991	1	35.5917	20.1594	5.87838e+08	2679	7.69858e+07	20.192	7.8932	18.1591	21.1592	1546387328	0.380137	43.4438	0.585636	9.47729e+08	1.17673e+08	5.65076e+06	0.0480207	5.65076e+06	0.0480207	2.7527e+08	7.20124e+08	0.382254	15.7353	0.268009	3.27963	28.5	8.45367e+08	35.5917	0.268009	0.237836	9	6013000	0
11	2010	Shenzhen Property A	7.108	28	1.13147e+09	21.7925	3.18724	-0.0870377	0.134206	65.85	0.392188	0.0308921	0.155248	7.0118	-0.101424	1	17.4845	19.3788	6.90304e+08	2752	7.81127e+07	20.3526	7.92008	18.1737	21.1832	1583964928	0.435808	43.4188	0.14645	6.4609e+08	1.11671e+08	1.57981e+06	0.014147	1.57981e+06	0.014147	2.74256e+08	7.26896e+08	0.377297	22.7918	-0.034936	2.32928	19.73	9.93175e+08	17.4845	-0.034936	0.348948	9	5664400	0
11	2011	Shenzhen Property A	10.9421	28	7.33772e+08	21.9759	2.74762	-0.0326513	0.0887445	66.47	0.459646	0.0283743	0.241654	10.0255	-0.0201238	1	41.8244	20.2331	1.03998e+09	2723	6.50115e+07	20.7625	7.90949	17.9901	21.1651	1555596416	0.668544	46.1239	0.534034	571824350	1.08049e+08	835477	0.00773238	835477	0.00773238	6.85913e+08	7.52785e+08	0.911166	25.6892	-0.103288	2.09397	13.61	1.40857e+09	41.8244	-0.103288	0.640291	9	5408200	0
11	2012	Shenzhen Property A	12.9901	28	2.12716e+09	22.0972	2.45369	-0.0849406	0.0767094	65.65	0.521422	0.0326505	0.230421	12.2485	0.0831268	1	30.1415	19.0413	1.42982e+09	2750	7.88212e+07	21.0808	7.91936	18.1827	21.183	1583659904	0.902857	47.9918	0.350483	8.92125e+08	9.4401e+07					8.81112e+08	1.10435e+09	0.797853	28.5123	0.203942	1.62677	13.84	1.8613e+09	30.1415	0.203942	0.468047	9	6120300	0
11	2013	Shenzhen Property A	10.628	28	1.06518e+09	22.0774	2.4054	-0.137202	0.0932743	65.43	0.507465	0.0340857	0.288683	10.7342	0.0465368	1	-13.0055	19.9494	1175698776	3110	7.5301e+07	20.8851	8.04238	18.137	21.2874	1757997568	0.668772	45.3617	-0.259272	1.06048e+09	8.33117e+07					4.18421e+08	1.51262e+09	0.27662	18.2	0.0285095	1.14746	13.59	1.61923e+09	-13.0055	0.0285095	0.116074	9	6778500	0
11	2014	Shenzhen Property A	13.9258	28	1.14155e+09	22.0799	2.33186	-0.128575	0.128409	65.49	0.507625	0.0360868	0.246072	13.9078	-0.0430343	1	-21.6632	19.5724	8.0926e+08	3167	6.40692e+07	20.5116	8.06054	17.9755	21.2954	1771978368	0.456699	29.9184	-0.317108	9.1542e+08	1.06457e+08	2.14977e+08	2.01939	2.14977e+08	2.01939	3.60123e+08	1.86167e+09	0.19344	21.5371	-0.00376667	0.87137	12.16	1.26845e+09	-21.6632	-0.00376667	0.499626	9	6672100	0
11	2015	Shenzhen Property A	5.0316	28	1.69659e+09	22.2003	2.17503	0.117507	0.19956	65.52	0.563038	0.0295136	0.275296	4.7464	0.0277679	1	-15.0603	19.193	515974918	2819	8.59295e+07	20.0616	7.94414	18.269	21.2087	1624830976	0.317556	29.9184	-0.304671	1.0572e+09	1.11461e+08	1.18102e+07	0.105959	1.18102e+07	0.105959	3.99109e+07	1.84439e+09	0.0216391	7.5139	0.070727	1.08484	13.34	1.07742e+09	-15.0603	0.070727	0.253286	9	6110200	0
11	2016	Shenzhen Property A	8.4891	28	3.73834e+09	22.6185	1.72671	0.225405	0.0657965	66.55	0.873251	0.021309	0.277582	7.0383	0.288625	1	91.1239	16.5526	1.51267e+09	2780	7.3932e+07	21.1371	7.93021	18.1187	21.1893	1593677440	0.949172	45.8927	1.98899	2.9794e+09	1.09646e+08					4.92474e+08	1.68178e+09	0.292829	15.7353	0.338431	1.75966	11.3	2.0592e+09	91.1239	0.338431	0.16751	9	5234400	0
11	2017	Shenzhen Property A	13.2958	28	1.29888e+09	22.4084	1.80183	-0.281538	0.0585534	66.44	0.739286	0.0171225	0.24649	14.8502	-0.0721588	1	41.0589		2.34023e+09	5196	2.93469e+07	21.5735	8.55564	17.1947	21.6868	2620837888	0.892933	50.3346	-0.0592499	2.56794e+09	9.0915e+07	1.04896e+08	1.15378	1.04896e+08	1.15378	7.25843e+08	2.11896e+09	0.342546	23.3664	-0.0642033	0.845416	8.1	2.90469e+09	41.0589	-0.0642033	0.143682	9	3114700	0
11	2018	Shenzhen Property A	12.8211	28	2.69198e+09	22.4846	1.67109	-0.0702572	0.0465396	65.51	0.790501	0.016887	0.23771	12.3509	0.156538	1	-4.0435	15.0539	2.20999e+09	5504	3.26126e+07	21.5163	8.61323	17.3002	21.7418	2769112320	0.798087	49.5349	-0.106219	3.4763e+09	8.7069e+07	620131	0.00712229	620131	0.00712229	7.73776e+08	2.31982e+09	0.33355	18.9379	0.193051	0.74195	8.1	2.78724e+09	-4.0435	0.193051	0.184729	9	9977800	0
11	2019	Shenzhen Property A	13.7112	28	4.53682e+09	23.1003	1.36951	0.635871	0.0746911	65.5	1.4653	0.0123221	0.261449	10.5596	-0.055298	1	17.3246	21.5281	2.74001e+09	7769	9.35578e+07	21.7312	8.9579	18.3541	22.0916	3928877056	0.697403	43.2064	-0.126156	3.37648e+09	7.85926e+07					9.9685e+08	4.35193e+09	0.229059	25.218	0.0872398	2.2978	8.74	3.96167e+09	17.3246	0.0872398	0.0935701	9	11861300	0
12	2000	CSG A	7.5468	28	1.22203e+09				1.32844e-05	60.85	0.109961		0.0359258	7.6012		0	14.195	20.053	79072683750000			32.0014						64.6046		2.4035e+08		-3.34104e+06		-3.34104e+06		1.69606e+08	6.56928e+07	2.58181	9.175		0	12.27	1.11643e+09	14.195			9		0
12	2001	CSG A	6.6404	28	1010909184				0.127637	52.43	0.100377		0.0222946	6.7952		0	-6.7569	16.3102	963522702	2401	1650389447	20.6861	7.78364	21.2243	21.2126	1631299328	0.590647	65.6112		200755581		288655		288655		154288441	1700192849	0.0907476	8.2267		0	14.42	1040998473	-6.7569			9		0
12	2002	CSG A	7.3666	28	1156604231				0.118542	41.6	0.108452		0.0693232	7.0133		0	1.4906	21.0314	988762973	2634	1690765848	20.712	7.87626	21.2484	21.2941	1769749120	0.558702	66.4122	-0.0540848	188578223	500000	-2605931	-5.21186	-2605931	-5.21186	182198235	1564037140	0.116492	8.6999		0	16.78	1055401736	1.4906			9		0
12	2003	CSG A	7.7772	28	1436260501				0.116239	42.51	0.1261		0.0752018	7.1902		0	26.0011	21.3412	994547955	3237	2064436424	20.7178	8.0824	21.4481	21.4825	2136594560	0.465483	53.0149	-0.16685	219703155	858800	1648196	1.91918	1648196	1.91918	239204198	1782895491	0.134166	10.1457		0	19.58	1329818162	26.0011			9		0
12	2004	CSG A	10.3898	28	2062292318				0.0627646	45.58	0.174298		0.0765339	9.0479		0	41.52	21.8832	1314682995	4218	2877718834	20.9969	8.34712	21.7803	21.728	2731302656	0.481339	49.5203	0.0340644	380694988	741080	1279621	1.7267	1279621	1.7267	408365209	2216263044	0.184258	15.2689		0	14.67	1881958592	41.52			9	2710000	0
12	2005	CSG A	9.2642	28	2492047982				0.123638	43.24	0.198963		0.0665467	8.6078		0	22.3203	21.9437	971848852	5137	3769938633	20.6947	8.54422	22.0503	21.912	3282912512	0.296033	29.9277	-0.384981	282221367		1879467		1879467		411517216	2902911984	0.14176	13.1708		0	17.57	2302016737	22.3203			9	3226900	0
12	2006	CSG A	9.0173	28	2906052135					40.38	0.259402		0.0719827	8.1836		0	28.7921	21.9603		6938	4674193482		8.84477	22.2653	22.183	4304604160	0		-1	543648965	4878118					450958617	3038603855	0.14841	13.1199		0	16.95	2964816212	28.7921			9	4205200	0
12	2007	CSG A	10.193	28	3958963853	22.8578	3.15939			38.24	0.323055	0.127021	0.105935	9.1821	0.0931038	0	41.2554	22.4732		4598	5178698489		8.43338	22.3678	21.8313	3028326400	0			1321820680	43626441	27934153	0.640303	27934153	0.640303	626873205	4007402284	0.156429	12.9975	0.130406	0.972409	16.74	4187962628	41.2554	0.130406		9	5313400	0
12	2008	CSG A	7.029	28	4266066586	23.0628	2.70834	0.0874959		38.38	0.387562	0.131034	0.00359267	6.3776	-0.0822292	0	2.0395	22.7463		8703	5543400908		9.07142	22.4359	22.3877	5282668544	0			1.05702e+09	2.32414e+07	51042768	2.1962	51042768	2.1962	427102131	3282317346	0.130122	9.8246	0.0992874	1.15583	17.82	4273375853	2.0395	0.0992874	0.000423272	9	4887800	0
12	2009	CSG A	10.1394	28	5150732551	23.1133	2.55111	-0.0937998	0.135267	32.71	0.406553	0.152151	0.0752785	9.8898	0.0218336	0	23.5347	22.3538	3104711647	10109	8054820901	21.8562	9.22118	22.8095	22.5356	6124835840	0.506905	41.6875		6.92483e+08	3.89281e+07	36619005	0.940683	36619005	0.940683	1058841792	5826251102	0.181736	16.8749	0.153045	0.944967	28.5	5279100133	23.5347	0.153045	0.00515424	9	6549100	0
12	2010	CSG A	16.9455	28	8743690958	23.2466	2.26545	-0.0574393	0.174784	21.97	0.454544	0.164306	0.143881	15.8881	0.0020903	0	46.6906	22.0976	3182872140	11719	8830895516	21.8811	9.36897	22.9015	22.6682	6993088000	0.455145	29.1337	-0.102109	8.13916e+08	2.64346e+07	63156544	2.38916	63156544	2.38916	1785634416	8482612210	0.210505	24.8745	0.189766	0.844832	19.73	7743941694	46.6906	0.189766	0.00921361	9	8702700	0
12	2011	CSG A	12.9618	28	9177712295	23.4499	1.99683	0.13967	0.194711	14.82	0.571515	0.147348	0.183436	11.7693	-0.00142554	0	6.8026	22.1818	3144125061	11909	9431688834	21.8688	9.38505	22.9673	22.6853	7113897472	0.441969	26.9505	-0.0289491	7.96895e+08	1.40656e+08	6317874	0.0449172	6317874	0.0449172	1552459234	8759663672	0.177228	17.7231	0.110496	1.09164	13.61	8270731730	6.8026	0.110496	0.00768119	9	8521200	0
12	2012	CSG A	4.6288	28	8209834370	23.386	2.06521	-0.0553778	0.100611	15.67	0.503051	0.178095	0.19357	4.7814	-0.0130392	0	-15.4324	21.9729	5237121478	11373	9418430703	22.379	9.339	22.9659	22.6453	6835029504	0.766218	53.0787	0.733645	6.05772e+08	1.31351e+08	72026374	0.548352	72026374	0.548352	321678437	8016347902	0.0401278	4.0029	0.120384	0.972403	13.84	6994358029	-15.4324	0.120384	0.00537499	9	6040800	0
12	2013	CSG A	14.7077	28	9039929465	23.4366	1.9376	-0.101695	0.169602	14.79	0.56948	0.137641	0.134284	14.3453	-0.011327	0	10.5719	22.0119	3958217805	9956	7979937683	22.0991	9.20593	22.8002	22.5219	6041656320	0.655154	36.2789	-0.14495	402432523	122760000	927503137	7.55542	927503137	7.55542	943231497	7318807159	0.128878	20.6663	0.112665	0.794908	13.59	7733796114	10.5719	0.112665	0.00295834	9	7717200	0
12	2014	CSG A	7.9354	28	8175415917	23.4391	1.91854	-0.0345633	0.165189	12.72	0.552907	0.16504	0.0445491	7.9254	-0.00791347	0	-8.9127	22.3408	3618711310	10432	9851117915	22.0094	9.25263	23.0109	22.5726	6355788800	0.569357	34.1949	-0.130958	303707150	145568100	325268644	2.23448	325268644	2.23448	567824992	6557869038	0.0865868	10.6566	0.0930262	0.746912	12.16	7044502645	-8.9127	0.0930262	0.00328379	9	8316700	0
12	2015	CSG A	6.4815	28	8240680369	23.4634	1.94654	0.149403	0.187641	30.96	0.540885	0.202181	0.127881	6.4035	0.0267619	0	5.4849	22.6677	3585022000	10548	10199674929	22	9.26369	23.0456	22.5839	6427826688	0.557735	34.1949	-0.0204125	578834520		491864942		491864942		328885604	8207028916	0.0400736	7.7021	0.0705527	0.966336	13.34	7430889111	5.4849	0.0705527	0.00559007	9	7848600	0
12	2016	CSG A	7.4226	28	10375273438	23.5651	1.84037	0.0701347	0.189408	32.13	0.567432	0.238518	0.158854	7.0639	0.000482015	0	20.7673	23.0018	4047280576	11515	11457972991	22.1213	9.35141	23.162	22.6656	6974838784	0.580269	31.9691	0.0404026	586803505		-294109693		-294109693		915622006	8180575256	0.111926	10.1729	0.130686	1.10929	11.3	8974083407	20.7673	0.130686	0.00464776	9	13278800	0
12	2017	CSG A	7.0787	28	12159560836	23.6955	1.70434	0.0468961	0.131794	29.7	0.637294	0.248219	0.168292	6.646	0.0961153	0	21.2313	22.8188	6975512082	12105	11540769697	22.6657	9.40137	23.1692	22.7092	7286155264	0.957365	45.4515	0.649866	2462605764		855272		855272		897696118	10067734493	0.0891657	10.1477	0.126104	1.22504	8.1	10879400746	21.2313	0.126104	0.00231	9	13382900	20
12	2018	CSG A	4.5764	28	11788692400	23.6737	1.6848	-0.0816172	0.0990009	29.56	0.610675	0.2569	0.132921	4.6267	-0.0123933	0	-2.4766	22.265	7385946431	10800	9930843775	22.7228	9.2873	23.0189	22.6031	6552254464	1.12724	49.3431	0.177437	2226447720						776907919	9699436962	0.0800982	5.1586	0.111455	1.02279	8.1	10609963011	-2.4766	0.111455	0.000822414	9	23846000	18
12	2019	CSG A	5.0636	28	11615107734	23.6248	1.69627	-0.0942915	0.0762072	31.15	0.515604	0.316339	0.153581	5.1906	-0.0216577	0	-1.3001	21.9677	7907268375	10454	9783037301	22.791	9.25474	23.0039	22.5741	6365263360	1.24225	53.5253	0.102033	1986980418						1794132114	9177422213	0.195494	5.7685	0.130707	0.844872	8.74	10472028099	-1.3001	0.130707	0.0109389	9	22578300	19
14	2000	Shahe shares	-1.2367	28	7.31501e+07					51.95	0.15481		-0.000211001	-1.2889		1	10.5261		4225991382100			29.0723								1.10027e+07		1.02944e+06		1.02944e+06		-3.34825e+07	-1.25138e+08	0.267565			0	12.27	7.81836e+07	10.5261			9		0
14	2001	Shahe shares	8.134	28	4.17659e+08					47.703	0.415321		0	5.8874		1	495.569	19.2371		70	8.19073e+07		4.2485	18.2211	18.0026	65829884	0			1.41013e+08		-584606		-584606		5.43253e+07	2.7154e+08	0.200063	33.0618		0	14.42	4.65637e+08	495.569			9		0
14	2002	Shahe shares	5.875	28	4.51659e+08					51.06	0.418134		0	5.8708		1	2.181	19.5838		63	1.10868e+08		4.14313	18.5238	17.9259	60971008	0			1.46512e+08	252918	-72793.5	-0.287814	-72793.5	-0.287814	5.80824e+07	4.45196e+08	0.130465	17.0034		0	16.78	4.75793e+08	2.181			9		0
14	2003	Shahe shares	4.9175	28	3.39115e+08					50.8	0.510882		0.116285	4.4445		1	-37.8634	19.5521		62	1.06292e+08		4.12713	18.4817	17.91	60008456	0			1.37273e+08	295540	34881	0.118024	34881	0.118024	4.65938e+07	3.39981e+08	0.137048	12.1657		0	19.58	2.95641e+08	-37.8634			9		0
14	2004	Shahe shares	3.8964	28	5.67162e+08					50.64	0.691333		0.179624	3.3836		1	67.5379	19.4902		59	1.01188e+08		4.07754	18.4325	17.8646	57346268	0			2.1901e+08	446171	-420814	-0.943168	-420814	-0.943168	5.70125e+07	2.87437e+08	0.198348	10.1672		0	14.67	4.95311e+08	67.5379			9	2463600	0
14	2005	Shahe shares	4.6138	28	5.53434e+08					50.64	0.588528		0.194052	4.9953		1	-11.3992	19.2622		90	9.66596e+07		4.49981	18.3867	18.2285	82513280	0			1.52381e+08	453382	-2.6292e+06	-5.79909	-2.6292e+06	-5.79909	6.09015e+07	4.5001e+08	0.135334	10.5245		0	17.57	4.3885e+08	-11.3992			9	2606000	0
14	2006	Shahe shares	4.1755	28	1.68262e+08				0.139756	37.71	0.605586		0.141235	4.1138		1	-22.3375	19.6445	3.34827e+08	101	9.18558e+07	19.6291	4.61512	18.3357	18.326	90963056	3.68092	62.4731		1.43729e+08	995571					5.63193e+07	5.06146e+08	0.111271	10.3222		0	16.95	3.40822e+08	-22.3375			9	3805800	0
14	2007	Shahe shares	1.1836	28	1.65046e+08	20.8249	2.15832		0.28561	40.84	0.661633	0.0105633	0.408766	1.1435	-0.018374	1	-45.3154	19.4323	1.78023e+08	108	3.29945e+07	18.9974	4.68213	17.3119	18.3345	91740504	1.94051	59.6743	-0.472819	1.24498e+08	2.11529e+06					1.2128e+07	7.02376e+08	0.0172671	0.6439	-0.0821922	1.96127	16.74	1.86377e+08	-45.3154	-0.0821922		9	4758500	0
14	2008	Shahe shares	4.5447	28	3.22828e+08	21.2344	1.7368	0.122635	0.175684	45.1	0.998028	0.00820685	0.183826	3.781	0.0915839	1	67.4733	19.9862	304235820	110	3.45314e+07	19.5333	4.70048	17.3574	18.3526	93417264	3.25674	60.8925	0.678293	2.7614e+08	1.07541e+06					1.02156e+08	5.67235e+08	0.180095	11.7613	-0.0572416	2.89907	17.82	3.12132e+08	67.4733	-0.0572416	0.231674	9	5634500	0
14	2009	Shahe shares	7.888	28	1.00859e+09	21.2783	1.67039	-0.0320203	0.0855013	46.7	1.0434	0.00907215	0.210347	7.7188	0.0512237	1	122.309	19.7944	684829469	104	3.24793e+07	20.3447	4.64439	17.2961	18.301	88719912	7.71901	61.6547	1.37016	366077014	1.78452e+06	709111	0.397368	709111	0.397368	2.26131e+08	4.84948e+08	0.4663	18.2201	0.245638	2.56787	28.5	6.93898e+08	122.309	0.245638	0.177278	9	7139600	0
14	2010	Shahe shares	6.5855	28	4.84982e+08	21.1868	1.68954	-0.0998262	0.094993	42.51	0.947841	0.011466	0.189645	6.9007	-0.0446192	1	5.9516	19.9682	7.22927e+08	98	3.05309e+07	20.3988	4.58497	17.2343	18.2465	84013224	8.60492	61.4298	0.11477	2.95222e+08	1867454	82932.6	0.0444094	82932.6	0.0444094	1.99222e+08	7.0235e+08	0.283651	14.6785	0.0423921	1.8399	19.73	7.35196e+08	5.9516	0.0423921	0.0837565	9	6761600	0
14	2011	Shahe shares	5.4256	28	3.61964e+08	21.3096	1.58519	0.0246005	0.170895	41.55	1.07321	0.0111563	0.21311	5.1124	-0.0360458	1	-45.6148	19.8169	3.86685e+08	177	2.86327e+07	19.7731	5.17615	17.1701	18.7559	139821152	2.76557	60.4177	-0.678606	2.30016e+08	1.44731e+06	-420146	-0.290295	-420146	-0.290295	1.25536e+08	9.98801e+08	0.125687	10.669	-0.145974	1.97453	13.61	3.99838e+08	-45.6148	-0.145974	0.0551701	9	5316400	0
14	2012	Shahe shares	3.3024	28	4.99074e+08	21.4266	1.50612	0.0342175	0.166302	40.92	1.20422	0.0105486	0.217757	3.12	0.0262063	1	5.3701	18.8261	4.05129e+08	173	2.68067e+07	19.8197	5.15329	17.1042	18.7329	136641088	2.96491	60.0741	0.07208	2.8303e+08	1.51262e+06	65313.9	0.0431793	65313.9	0.0431793	7.82551e+07	6.16898e+08	0.126852	4.8847	0.0457373	2.19006	13.84	4.2131e+08	5.3701	0.0457373	0.00532283	9	6053800	0
14	2013	Shahe shares	3.2633	28	4.95282e+08	21.3613	1.52436	-0.0540417	0.125728	44.41	1.12991	0.0110336	0.288958	3.3735	-0.035795	1	33.8565	19.9248	5.46515e+08	217	2.81145e+07	20.1191	5.3799	17.1518	18.9316	166685552	3.27872	60.5427	0.105839	2.15445e+08	1.68068e+06	168056	0.0999928	168056	0.0999928	4.74808e+07	1.06082e+09	0.0447585	4.8224	0.0392027	1.85245	13.59	5.6395e+08	33.8565	0.0392027	0.0454471	9	7128700	0
14	2014	Shahe shares	4.551	28	5.33558e+08	21.5283	1.41697	0.0418462	0.157883	38.37	1.33376	0.00848797	0.257038	4.201	0.00258722	1	-9.2446	19.891	495244010	217	2.25556e+07	20.0206	5.3799	16.9315	18.921	164916832	3.00299	47.642	-0.0840953	2.21408e+08	1.85545e+06	174774	0.0941947	174774	0.0941947	8.44012e+07	1.28923e+09	0.0654661	9.5417	-0.143933	2.09216	12.16	5.11815e+08	-9.2446	-0.143933	0.0961903	9	7298200	0
14	2015	Shahe shares	3.5279	28	3.81912e+08	21.4982	1.40684	-0.0483431	0.202563	49.42	1.29897	0.00972517	0.258101	3.5817	-0.0554254	1	-19.2651		3.15107e+08	186	2.05611e+07	19.5684	5.22575	16.8389	18.7828	143642048	2.1937	47.642	-0.269496	1.24185e+08	1.88092e+07	2.0597e+06	0.109505	2.0597e+06	0.109505	5.12895e+07	1.27981e+09	0.0400758	7.6702	0.0183802	1.80814	13.34	4.13214e+08	-19.2651	0.0183802	0.0413011	9	6267800	0
14	2016	Shahe shares	2.1417	28	6.45611e+08	21.3512	1.45971	-0.105515	0.0937236	52.79	1.11707	0.0123801	0.265	2.3113	0.0708157	1	50.2267		5.79389e+08	162	1.99268e+07	20.1775	5.0876	16.8076	18.6616	127236016	4.55366	58.3124	1.07579	2.62692e+08	1.88729e+07					2.28759e+07	9.67913e+08	0.0236342	3.9409	0.237114	1.35823	11.3	6.20757e+08	50.2267	0.237114	-0.712028	9	7299100	0
14	2017	Shahe shares	1.1106	28	7.59867e+08	21.1474	1.56001	-0.172783	0.115331	45.87	0.908083	0.016066	0.316052	1.2362	-0.0712846	1	-17.3363		4.97799e+08	156	1.79248e+07	20.0257	5.04986	16.7017	18.6237	122510912	4.0633	60.6051	-0.107684	1.60493e+08	1.84013e+07					-309597	7.357e+08	-0.000420819	1.0332	0.274311	0.909989	8.1	5.13141e+08	-17.3363	0.274311	0.0148013	9	7751600	0
14	2018	Shahe shares	12.313	28	5.76109e+08	21.3742	1.3681	0.0586206	0.172024	39.22	1.14125	0.0137088	0.260974	11.064	0.0162845	1	-30.2474		3.43779e+08	148	1.54456e+07	19.6555	4.99721	16.5528	18.5709	116204688	2.95839	60.0054	-0.271924	4.63843e+08	2.83184e+08					1.91168e+07	9.05646e+08	0.0211085	17.9626	-0.0616091	1.01762	8.1	3.57929e+08	-30.2474	-0.0616091	4.35685	9	6043900	0
14	2019	Shahe shares	2.3187	28	3.49426e+08	21.4025	1.35494	0.021762	0.148753	39.79	1.17376	0.0140803	0.253753	2.2863	-0.0256145	1	22.4095	17.2167	4.22599e+08	154	1.41521e+07	19.8619	5.03695	16.4654	18.6011	119769536	3.52844	60.2553	0.192688	4.23344e+08	2.69705e+08					3.02465e+07	8.90222e+08	0.0339764	2.3745	0.0164713	1.06331	8.74	4.3814e+08	22.4095	0.0164713	0.237265	9	6234200	0
16	2000	Shen Konka A	3.4615	28	1.0399e+10				1.73451e-06	56.008	0.602072		0.166121	3.411		1	-11.0038	21.5916	327449254118600			33.4224						103.5		1.42691e+09	840000	-1.9677e+06	-2.34251	-1.9677e+06	-2.34251	2.45449e+08	2.25415e+09	0.108887	6.3438		0	12.27	9.01273e+09	-11.0038			7		0
16	2001	Shen Konka A	-7.2364	28	7.39632e+09					53.33	0.406921		-0.00874753	-8.6669		1	-24.6338	20.9184		17054	1.26448e+09		9.74414	20.9579	22.8993	8811356160	0			9.94857e+08		-274494		-274494		-7.37565e+08	2.71172e+09	-0.271991	-21.5031		0	14.42	6.74812e+09	-24.6338			7		0
16	2002	Shen Konka A	0.9879	28	9.32288e+09				0.0390993	51.21	0.386062		0.150447	1.0024		1	19.1688	19.1753	6345700700	15634	1.21658e+09	22.571	9.6572	20.9193	22.8221	8156419072	0.778001	57.6413		1.0449e+09		-5.02707e+07		-5.02707e+07		3.6494e+07	2.78465e+09	0.0131054	1.2173		0	16.78	8.04165e+09	19.1688			7		0
16	2003	Shen Konka A	1.4689	28	1.31574e+10				0.0353195	49.46	0.558206		0.1251	1.2683		1	59.2517	19.3352	8435523000	20175	1.25421e+09	22.8557	9.9122	20.9498	23.0446	10189293568	0.827881	48.1159	0.0641133	1.33314e+09	1243200	-6.19364e+06	-4.98201	-6.19364e+06	-4.98201	1.18602e+08	3.08821e+09	0.0384046	3.3651		0	19.58	1.28065e+10	59.2517			7		0
16	2004	Shen Konka A	1.7257	28	1.49161e+10				0.0410693	50.14	0.549338		0.0679008	1.7293		1	4.342	18.1543	9434926600	20770	1.29194e+09	22.9677	9.94127	20.9794	23.0712	10464304128	0.90163	51.5784	0.0890811	8.51762e+08		3.6689e+07		3.6689e+07		1.04722e+08	3.31029e+09	0.0316352	4.5051		0	14.67	1.33625e+10	4.342			7	1177200	0
16	2005	Shen Konka A	0.395	28	1.35315e+10				0.0476983	47.06	0.510995		0.287828	0.4054		1	-14.2685	17.3985	9345458900	20124	1.29879e+09	22.9582	9.90967	20.9847	23.0441	10184164352	0.917646	59.5916	0.0177639	6.2916e+08		7.2367e+06		7.2367e+06		7.5362e+06	3.37964e+09	0.00222989	2.245		0	17.57	1.14559e+10	-14.2685			7	2136000	0
16	2006	Shen Konka A	1.2042	28	1.5806e+10				0.0445824	36.08	0.562646		0.10189	1.1502		1	11.1304	16.5493	10154982100	21100	1.26811e+09	23.0412	9.95703	20.9608	23.084	10598725632	0.958132	58.6128	0.0441197	6.88045e+08	9805320	1.33849e+06	0.136506	1.33849e+06	0.136506	1.20075e+08	3.45221e+09	0.0347821	2.9414		0	16.95	1.2731e+10	11.1304			7	2074100	0
16	2007	Shen Konka A	2.6784	28	1.33864e+10	23.0841	2.1155		0.0434937	34.76	0.589994	0.12213	0.173625	2.6051	0.00734049	1	-4.4136	16.9066	9.61396e+09	18468	1.29166e+09	22.9865	9.82379	20.9792	22.9694	9451024384	1.01724	57.707	0.0616905	1.86836e+09	8.35618e+07	9.26364e+06	0.11086	9.26364e+06	0.11086	2.67279e+08	3.54738e+09	0.0753454	5.9938	0.0284167	1.80476	16.74	1.21691e+10	-4.4136	0.0284167		7	5273900	0
16	2008	Shen Konka A	3.242	28	1.34163e+10	23.0794	2.09636	-0.0405183	0.0517073	31.61	0.581774	0.128009	0.0601095	3.2496	0.00959371	1	0.2976	21.9721	8365128000	17217	1.34418e+09	22.8473	9.75365	21.019	22.9105	8910649344	0.938779	50.0663	-0.0771316	2.11895e+09	5.26954e+07	-3.85638e+07	-0.731825	-3.85638e+07	-0.731825	3.00951e+08	3.88735e+09	0.077418	7.2909	0.0343729	1.61363	17.82	1.22053e+10	0.2976	0.0343729	0.00687605	7	4355600	0
16	2009	Shen Konka A	1.6619	28	1.51337e+10	23.331	1.84737	0.129524	0.0347186	35.11	0.768429	0.0981956	-0.010202	1.477	-0.00625383	1	8.6335	22.1915	13131144200	19846	1.43367e+09	23.2983	9.89576	21.0835	23.0368	10110347264	1.29878	72.3456	0.383481	3.67885e+09	5.43737e+07	2.43689e+07	0.448175	2.43689e+07	0.448175	1.10145e+08	3.86571e+09	0.0284927	3.9358	0.0216761	2.30424	28.5	1.3259e+10	8.6335	0.0216761	-0.00421695	7	10346300	0
16	2010	Shen Konka A	0.9589	28	1.78075e+10	23.5246	1.69104	0.0661339	0.0318342	30.18	0.956651	0.0780694	-0.153722	0.8745	-0.0101213	1	29.0551	22.6885	1.6963e+10	20424	1.48837e+09	23.5543	9.92447	21.1209	23.0635	10383939584	1.63358	72.4113	0.257779	3.80422e+09	3.981e+07	1.0387e+08	2.60915	1.0387e+08	2.60915	-4.91937e+07	4.25145e+09	-0.011571	2.1323	-0.026283	2.89829	19.73	1.71115e+10	29.0551	-0.026283	-0.0078243	7	7969900	0
16	2011	Shen Konka A	0.8167	28	1.61801e+10	23.551	1.67234	0.00797738	0.0361752	29.91	0.982863	0.080035	-1.52743	0.8061	0.00534102	1	-5.2236	23.3059	1.60748e+10	19724	1.77926e+09	23.5005	9.88959	21.2995	23.0419	10162160640	1.58182	72.404	-0.031683	2.74403e+09	4.21388e+07	7.98373e+07	1.89463	7.98373e+07	1.89463	-2.5047e+08	4.03498e+09	-0.0620747	0.6237	-0.0810629	2.99055	13.61	1.62176e+10	-5.2236	-0.0810629	0.00391558	7	6463300	0
16	2012	Shen Konka A	1.4735	28	1.77001e+10	23.5304	1.68567	-0.00775946	0.0360453	29.07	0.953158	0.0840217	0.505167	1.4888	0.0112774	1	13.0737	23.3066	1.81898e+10	20798	1.88784e+09	23.6241	9.94261	21.3587	23.0908	10670734336	1.70464	72.4552	0.0776417	1.76392e+09	3.49714e+07	3.24427e+07	0.927694	3.24427e+07	0.927694	-7.5443e+07	3.72458e+09	-0.0202554	1.1381	-0.0216897	2.90005	13.84	1.83379e+10	13.0737	-0.0216897	0.00234945	7	6405900	0
16	2013	Shen Konka A	1.8896	28	1.91498e+10	23.4797	1.71925	-0.0207923	0.0341383	30.41	0.900379	0.0872679	0.671297	1.9387	0.058606	1	9.1007	22.4846	1.97545e+10	20542	1.9085e+09	23.7066	9.93023	21.3696	23.0806	10562339840	1.87028	72.1264	0.097171	1.87721e+09	3.34714e+07	67089280	2.00438	67089280	2.00438	-1.24481e+08	3.47795e+09	-0.0357915	1.1118	0.14503	2.67825	13.59	2.00067e+10	9.1007	0.14503	-0.00314719	7	8555000	0
16	2014	Shen Konka A	1.1294	28	1.7605e+10	23.5434	1.67381	0.0216334	0.0360113	37.02	0.97167	0.0826609	0.344827	1.0946	-0.00769737	1	-2.9153	22.2976	1.90754e+10	18776	1.7837e+09	23.6717	9.84033	21.302	22.9994	9738542080	1.95875	67.0424	0.0473034	1.97944e+09	2.76308e+08	2.80626e+08	1.01563	2.80626e+08	1.01563	-7.46486e+08	3.68422e+09	-0.202617	1.286	-0.0381651	2.90449	12.16	1.94235e+10	-2.9153	-0.0381651	0.106004	7	8029000	0
16	2015	Shen Konka A	-9.2764	28	1.84436e+10	23.38	1.87914	0.0541751	0.0412102	39.95	0.799636	0.091585	0.17446	-10.0995	-0.00817353	1	-5.2942	21.8657	1.68825e+10	18541	1.7635e+09	23.5495	9.82774	21.2906	22.9879	9627489280	1.75357	67.0424	-0.10475	2.08348e+09	377029319	6.49958e+07	0.172389	6.49958e+07	0.172389	-1.61539e+09	1.74973e+09	-0.923222	-36.3355	0.0904959	3.63359	13.34	1.83952e+10	-5.2942	0.0904959	0.000472536	7	15945400	0
16	2016	Shen Konka A	1.0851	28	1.82834e+10	23.5707	1.71246	0.0297915	0.0353916	40.51	1.01022	0.0685153	-2.32345	0.9909	0.0262082	1	10.3515	22.6936	1.71673e+10	17390	1.57398e+09	23.5663	9.76365	21.1769	22.9268	9057171456	1.89544	61.7757	0.0809007	3.2388e+09	6.21198e+08	3.53661e+08	0.56932	3.53661e+08	0.56932	-5.66068e+08	1.63457e+09	-0.346311	3.3476	-0.0563782	4.19606	11.3	2.02993e+10	10.3515	-0.0563782	-7.9434e-07	7	9632200	0
16	2017	Shen Konka A	34.0581	28	3.14466e+10	23.8828	1.31433	-0.192602	0.0481599	41.59	1.42419	0.0457278	0.236036	29.493	0.0493279	1	53.8363	23.0772	1.61486e+10	17822	1.58717e+09	23.5051	9.78819	21.1852	22.9485	9255647232	1.74473	37.7725	-0.0795123	3.97692e+09	7.64878e+08	6.51996e+09	8.52419	6.51996e+09	8.52419	-1.90388e+08	5.65211e+09	-0.0336844	92.8267	-0.183128	1.87365	8.1	3.12278e+10	53.8363	-0.183128	0.000278267	7	12924000	0
16	2018	Shen Konka A	3.4569	28	4.63637e+10	24.2193	1.18651	0.094253	0.0226427	40.43	1.96558	0.0592375	-0.469825	2.963	0.00955549	1	47.7109	23.4541	2.83488e+10	18965	2.41023e+09	24.0679	9.85035	21.603	23.0226	9967716352	2.84406	44.8946	0.63009	5.03796e+09	6.89811e+08	9.47817e+08	1.37402	9.47817e+08	1.37402	-7.40609e+08	2.31547e+09	-0.319853	5.1095	-0.0979178	2.48998	8.1	4.61268e+10	47.7109	-0.0979178	8.89209e-05	7	21329200	0
16	2019	Shen Konka A	3.266	28	5.50237e+10	24.4748	1.1333	0.0749063	0.0261576	40.37	2.57527	0.0447611	0.256649	2.8978	0.0248541	1	19.4948	24.2015	3.27449e+10	19286	2.56125e+09	24.212	9.86714	21.6638	23.0401	10143628288	3.22813	43.3971	0.135041	6.70981e+09	1.10448e+08	1.09159e+09	9.88332	1.09159e+09	9.88332	-7.6144e+08	7.05148e+09	-0.107983	2.622	-0.036254	3.29014	8.74	5.51191e+10	19.4948	-0.036254	-6.45463e-05	7	28728700	0
17	2000	*ST China A	-3.9405	28	8.2039e+07				0.000107923	48.93	1.57916		-5.25503e-05	-4.1505		0	0.5919		469427986600			26.8748						68.2581		7.37752e+07		-601361		-601361		-1.81106e+08	-6.78453e+08	0.26694	-140.852		0	12.27	6.79731e+07	0.5919			9		0
17	2001	*ST China A	-145.887	28	4.94485e+07				40.2185	48.7	-1.28291		0	-390.127		0	-23.6826		4.66319e+07	711	3.41375e+08	17.6578	6.56667	19.6485	20.0813	526278336	0.0886069	63.5694		3.29379e+06		-5.81543e+07		-5.81543e+07		-1.97687e+09	-1935967022	1.02113			0	14.42	5.18753e+07	-23.6826			9		0
17	2002	*ST China A	4.9092	28	8.63445e+07					47.57	0.107328		0	5.1609		0	38.0033			632	3.26358e+08		6.44889	19.6035	19.9771	474160544	0		-1	7.22787e+06	428092	-1.41908e+06	-3.3149	-1.41908e+06	-3.3149	-4.18032e+07	-7.18739e+08	0.0581618			0	16.78	7.15896e+07	38.0033			9		0
17	2003	*ST China A	-6.3275	28	1.21668e+08				0.436119	45.37	0.0248274		-4.51595e-05	-6.812		0	38.3092	15.6073	94720000	542	2.62108e+08	18.3664	6.29527	19.3843	19.8333	410654752	0.230656	67.6499		5.58491e+06		-3.37858e+06		-3.37858e+06		-4.60944e+07	-6.93165e+08	0.0664985			0	19.58	9.9015e+07	38.3092			9		0
17	2004	*ST China A	-22.9666	28	1.6408e+08				1.07308	43.45	-0.0535105		-1.73308e-05	-26.4858		0	39.5673	15.4047	90551400	462	1.98719e+08	18.3214	6.13556	19.1074	19.6814	352799264	0.256665	46.3422	0.112763	6.78115e+06		-2.46918e+06		-2.46918e+06		-1.01655e+08	-8.22917e+08	0.12353			0	14.67	1.38192e+08	39.5673			9	748600	0
17	2005	*ST China A	6.9852	28	2.11993e+08				0.206104	43	0.10091		0.0042775	7.3916		0	18.836		160292900	498	1.33232e+08	18.8925	6.2106	18.7076	19.7271	369292096	0.434055	69.0289	0.691129	2.71495e+07		-364474		-364474		-2.19155e+07	-1.92126e+09	0.0114068			0	17.57	1.64222e+08	18.836			9	745300	0
17	2006	*ST China A	7.5432	28	1.63498e+08				0.0776695	41.43	0.0678908		0	7.8421		0	41.5916		216471400	480	1.2069e+08	19.193	6.17379	18.6087	19.6904	355984320	0.608092	69.6866	0.400959	1.69829e+07		-1.17356e+06		-1.17356e+06		-1.0617e+07	-1.75982e+09	0.00603303			0	16.95	2.32525e+08	41.5916			9	1445200	0
17	2007	*ST China A	43.0645	28	1.61272e+08	19.1833	15.6528		0.072776	40.1	0.0129483	0.793949	0.135137	49.9174	-0.0133827	0	0.8928		222840000	440	6.85615e+07	19.222	6.08677	18.0432	19.5876	321202272	0.693768	67.1761	0.140893	1.40622e+07		-1.33661e+06		-1.33661e+06		-6.44731e+07	-1.66126e+09	0.0388097		-0.0120905	-1.11864	16.74	2.34601e+08	0.8928	-0.0120905		9	1743700	0
17	2008	*ST China A	26.4783	28	1.70135e+08	19.0672	17.4325	0.10754	0.138087	40.28	-0.00661617	0.916399	0	28.107	-0.0207053	0	16.8804		2.62378e+08	188	5.60103e+07	19.3853	5.23644	17.841	18.8406	152189232	1.72403	67.6711	1.48502	1.56975e+07	5.61086e+06	-874997	-0.155947	-874997	-0.155947	-7.06234e+07	-1.63145e+09	0.0432887		-0.0753934	-1.1059	17.82	2.74203e+08	16.8804	-0.0753934	0.218938	9	1548400	0
17	2009	*ST China A	-7.041	28	1.55846e+08	18.9495	19.8294	0.145904	0.102294	41.55	0.0458191	0.51448	0	-7.4808	0.0715738	0	-4.8485		248357400	87	2.39328e+07	19.3304	4.46591	16.9908	18.1315	74886272	3.31646	67.3175	0.92367	2.65032e+07	4.27074e+06					-1.17575e+08	-1.71595e+09	0.0685188		0.0231035	-1.09118	28.5	2.60908e+08	-4.8485	0.0231035	0.0978621	9	2344700	0
17	2010	*ST China A	102.919	28	1.78553e+08	18.7439	23.3689	0.145795	0.0875615	34.83	0.0221265	0.671028	0	114.666	-0.0323951	0	14.6102	15.6873	2.71727e+08	84	2.1548e+07	19.4203	4.43082	16.8858	18.096	72274200	3.75967	64.2625	0.133639	2.18446e+07	4.08781e+06					-7.50424e+07	-1.60615e+09	0.0467219		0.0470176	-1.07867	19.73	2.99027e+08	14.6102	0.0470176	-0.0514248	9	3437700	0
17	2011	*ST China A	74.8895	28	1.92679e+08	18.7263	23.226	-0.0229374	0.0737708	24.76	0.0189377	0.679196	0	75.5547	0.0500184	0	7.3626		2.96007e+08	84	1.52627e+07	19.5059	4.43082	16.5409	18.0793	71077192	4.16458	65.203	0.107699	2.84515e+07	3.90487e+06	4560000	1.16777	4560000	1.16777	-2.88867e+07	-1.54201e+09	0.0187332		0.00257029	-1.08067	13.61	3.21044e+08	7.3626	0.00257029	0.0808133	9	3197900	0
17	2012	*ST China A	-2.6436	28	1.84252e+08	18.9071	19.713	-0.140871	0.0946265	25.04	0.0363679	0.581691	0	-2.4249	0.17122	0	-8.789	17.3709	2.65722e+08	79	1.29702e+07	19.398	4.36945	16.3782	18.0182	66865532	3.97398	64.1705	-0.0457667	5.47259e+07	2.33051e+06					-5.48554e+07	-1.56719e+09	0.0350023		-0.0432008	-1.09515	13.84	2.92827e+08	-8.789	-0.0432008	0.100867	9	2946300	0
17	2013	*ST China A	1061.56	28	1.52282e+08	18.8362	9.75553	-0.917531	0.350998	24.96	0.11282	0.0062281	0.0557267	1100.58	-0.168708	0	-7.4157	15.5001	2.44489e+08	48	227824	19.3147	3.8712	12.3363	17.3905	35695504	6.8493	63.7745	0.723535	2.90802e+07	2.24601e+06	7.2934e+07	32.4727	7.2934e+07	32.4727	-6.51357e+07	7.69877e+06	-8.46052		-0.186192	18.6799	13.59	2.71112e+08	-7.4157	-0.186192	0.472694	9	2164100	0
17	2014	*ST China A	7.6145	28	1.08375e+08	17.7569	26.6511	-0.222612	0.0682289	23.34	0.0375595	0.0111453	0.270639	15.0104	0.0646673	0	-21.7774		2.06787e+08	49	773962	19.1472	3.89182	13.5593	17.4676	38556384	5.36325	70.7191	-0.216964	3.23254e+07	2.16151e+06					-6.72745e+06	1.34841e+07	-0.498917	51.682	0.0761522	2.81515	12.16	2.12071e+08	-21.7774	0.0761522	0.409233	9	1592000	0
17	2015	*ST China A	-1.4526	28	9.30165e+07	17.6413	29.7966	-0.0403991	0.0315315	20.68	0.0324765	0.0157557	-8.35796	-1.5416	-0.0743813	0	-19.3712		1.7099e+08	54	1.00791e+06	18.9571	3.98898	13.8234	17.5647	42484652	4.02475	70.7191	-0.249569	2.88291e+07	2.077e+06					-380521	1.33012e+07	-0.0286081	-1.1691	-0.0660363	2.42556	13.34	1.7099e+08	-19.3712	-0.0660363	0.350635	9	1840900	0
17	2016	*ST China A	8.4168	28	6.86261e+07	17.8061	25.3487	-0.0389619	0.0401868	21.63	0.0378263	0.0156591	0.188948	7.7773	-0.0505984	0	-16.9715		1.41971e+08	53	3.72896e+06	18.7711	3.97029	15.1316	17.6118	44535676	3.18779	70.7191	-0.207952	2.60078e+07	1.9925e+06					4.21392e+06	1.62366e+07	0.259532	19.9255	0.0117298	2.12978	11.3	1.41971e+08	-16.9715	0.0117298	-0.881313	9	1556600	0
17	2017	*ST China A	2.9169	28	4.78154e+07	18.1136	18.882	0.0927392	0.0515694	24.75	0.0517257	0.0146591	0.246176	2.5309	-0.0657696	0	-3.1555	15.895	1.1137e+08	51	3.94112e+06	18.5284	3.93183	15.187	17.5811	43190660	2.57856	57.2825	-0.191115	2.98936e+07	1.908e+06					1.81578e+06	1.77191e+07	0.102476	10.1073	-0.0466501	2.90012	8.1	1.37491e+08	-3.1555	-0.0466501	2.11148	9	1880100	0
17	2018	*ST China A	-3.4043	28	3.61293e+07	18.1093	18.9851	0.0330367	0.0782412	21.19	0.0503794	0.0144468	0.116746	-3.4117	-0.0367051	0	-12.789	15.9912	8.47032e+07	53	3.50281e+06	18.2547	3.97029	15.0691	17.6088	44400988	1.90769	49.956	-0.260173	2.03124e+07	1.82349e+06					-2.30448e+06	1.55398e+07	-0.148295	-10.5412	-0.129425	3.31337	8.1	1.19907e+08	-12.789	-0.129425	-0.83304	9	1950200	0
17	2019	*ST China A	-11.6379	28	3.43013e+07	17.9544	22.0863	0.0643783	0.136538	21.31	0.0402834	0.0228704	-0.00157975	-12.6127	-0.166012	0	-36.5986	15.2683	4.69428e+07	59	4.1915e+06	17.6644	4.07754	15.2486	17.7104	49152384	0.955046	43.6691	-0.49937	1.2937e+08	123295928					-1.71155e+06	9.999e+06	-0.171173	-67.0868	-0.219849	4.48295	8.74	7.60227e+07	-36.5986	-0.219849	4.63314	9	1439700	0
19	2000	Shenzhen Grain Holdings	4.5337	28	8.62174e+07				4.77289e-05	68.89	0.0403925		0.188789	4.768		1	6.9245	18.4874	95810321538300		6.82277e+07	32.1934		18.0384				61.8832		8.86288e+07		2.53741e+07		2.53741e+07		-3.92307e+07	8.27009e+07	-0.474368	3.6717		0	12.27	7.02398e+07	6.9245			9		0
19	2001	Shenzhen Grain Holdings	4.1294	28	6.57536e+07					64.67	0.0356767		0.143764	4.2593		1	-12.8909	18.8194		519	4.1699e+07		6.2519	17.546	19.7067	361818624	0			6.84931e+07		8551043		8551043		-2.59484e+07	1.37046e+08	-0.189341	3.6867		0	14.42	6.11852e+07	-12.8909			9		0
19	2002	Shenzhen Grain Holdings	3.2575	28	7.57327e+07					64.82	0.0404778		0.0517255	3.071		1	26.451	18.516		513	3.47652e+07		6.24028	17.3641	19.6878	355049248	0			7.83035e+07		3.70546e+07		3.70546e+07		-2.85595e+07	9.80949e+07	-0.291141	3.588		0	16.78	7.73694e+07	26.451			9		0
19	2003	Shenzhen Grain Holdings	-9.8939	28	6.38821e+07				1.5799	64.47	0.0415829		-0.0098885	-9.9918		1	-19.7789	19.0823	2.45581e+07	488	3.18646e+07	17.0166	6.19032	17.277	19.6402	338568128	0.0725352	24.4872		5.34871e+07		2.79376e+07		2.79376e+07		-5.50227e+07	1.60736e+07	-3.42318	-17.8141		0	19.58	6.20666e+07	-19.7789			9		0
19	2004	Shenzhen Grain Holdings	1.0614	28	7.31634e+07				1.2893	64.61	0.0440827		0.179345	1.0381		1	4.3292	19.1183	2.62537e+07	399	8.67396e+07	17.0833	5.98896	18.2784	19.5142	298468640	0.0879612	25.0875	0.212669	3.46596e+07		4.88048e+07		4.88048e+07		-5.02983e+07	2.9995e+07	-1.67689	1.8614		0	14.67	6.47535e+07	4.3292			9	749800	0
19	2005	Shenzhen Grain Holdings	2.4097	28	9.24366e+07				1.11494	65.1	0.0396641		0.0372533	2.4788		1	25.8038	18.6519	3.68166e+07	333	9.57786e+07	17.4215	5.80814	18.3776	19.3622	256393664	0.143594	27.965	0.63247	3.26691e+07		5.38447e+07		5.38447e+07		-4.75266e+07	8.36904e+07	-0.567886	2.3401		0	17.57	8.14624e+07	25.8038			9	1588100	0
19	2006	Shenzhen Grain Holdings	7.8301	28	1.24169e+08				0.933062	57.47	0.0420464		0.00684518	7.5456		1	27.6926	18.7208	4.99781e+07	507	9.21143e+07	17.7271	6.22851	18.3385	19.7248	368427424	0.135653	30.1804	-0.0553047	4.11156e+07	99000	7.26738e+07	734.079	7.26738e+07	734.079	-7.33048e+07	1.53827e+08	-0.47654	13.2011		0	16.95	1.04021e+08	27.6926			9	3875400	0
19	2007	Shenzhen Grain Holdings	10.7621	28	1.69753e+08	19.9641	18.5844		0.373415	59.69	0.0432473	0.185377	0.0489774	10.8247	-0.0337095	1	84.809	17.5929	1.01839e+08	442	9.67993e+07	18.4389	6.09131	18.3881	19.6082	327898720	0.31058	32.7795	1.28953	2.05005e+07	262500					-1.7831e+07	2.1701e+08	-0.0821668	14.648	-0.0052347	0.275034	16.74	1.92241e+08	84.809	-0.0052347		9	4178500	0
19	2008	Shenzhen Grain Holdings	4.6788	28	1.8611e+08	20.092	16.443	0.296986	0.356175	59.66	0.0483502	0.200879	0.142818	4.3979	0.00409961	1	-21.3914	18.2344	9.30265e+07	420	9.60369e+07	18.3484	6.04025	18.3802	19.5636	313582752	0.296657	38.0953	-0.0448295	1.46676e+08	1.24174e+08	-825000	-0.00664391	-825000	-0.00664391	-1.50234e+07	2.27698e+08	-0.0659795	3.8692	0.000971894	0.388444	17.82	1.51118e+08	-21.3914	0.000971894	0.0456447	9	2220200	0
19	2009	Shenzhen Grain Holdings	-0.2742	28	2.12028e+08	20.2506	14.2068	0.479485	0.314526	54.19	0.0572188	0.181752	-0.130473	-0.2541	0.109266	1	21.8532	19.2405	1.23538e+08	438	1.18638e+08	18.6321	6.08222	18.5916	19.6102	328545408	0.376016	41.5174	0.26751	2.29723e+08	1.1911e+08					-1.40355e+07	2.63127e+08	-0.0533411	-3.9535	0.00275189	0.706235	28.5	1.84142e+08	21.8532	0.00275189	0.00923895	9	751100	0
19	2010	Shenzhen Grain Holdings	3.2525	28	2.37112e+08	20.3054	13.4911	0.0476162	0.22183	53.37	0.0633611	0.148261	0.195219	3.1658	-0.0760495	1	24.7935	19.1615	1.76515e+08	610	1.54621e+08	18.9889	6.41346	18.8565	19.9102	443481952	0.398022	47.5325	0.0585233	1.74505e+08	1.13965e+08	3.59125e+07	0.315119	3.59125e+07	0.315119	-8.69926e+06	3.21548e+08	-0.0270543	1.7631	0.00793206	0.765608	19.73	2.29797e+08	24.7935	0.00793206	0.0114594	9	2595700	0
19	2011	Shenzhen Grain Holdings	1.9114	28	3.56451e+08	20.7834	8.25828	-0.626295	0.170129	62.74	0.109073	0.0965982	0.29572	1.5483	0.373187	1	38.483	20.2595	2.79183e+08	653	1.50807e+08	19.4474	6.48158	18.8315	19.968	469890368	0.594146	54.2901	0.492748	5.60392e+08	1.23049e+08	5.93688e+06	0.0482481	5.93688e+06	0.0482481	-6.15801e+06	8.12625e+08	-0.00757792	1.149	-0.0176938	0.193384	13.61	3.1823e+08	38.483	-0.0176938	0.0189907	9	3965300	0
19	2012	Shenzhen Grain Holdings	6.4972	28	3.31616e+08	20.9246	7.2075	0.0940591	0.239033	58.14	0.126651	0.0896527	0.0366702	6.0695	-0.0507786	1	-2.3379	19.5879	2.66044e+08	712	1.60019e+08	19.3992	6.56808	18.8908	20.0459	507936960	0.523773	52.972	-0.118444	4.70297e+08	9.68751e+07	1.08357e+08	1.11853	1.08357e+08	1.11853	-2.97446e+07	8.8499e+08	-0.0336101	8.0395	-0.0396032	0.215494	13.84	3.1079e+08	-2.3379	-0.0396032	0.0136883	9	4846000	0
19	2013	Shenzhen Grain Holdings	4.503	28	5.06712e+08	21.0134	6.6756	0.371281	0.207214	53.79	0.138269	0.0874351	0.270779	4.3116	-0.0843057	1	41.0336	18.9258	2.92577e+08	820	3.08221e+08	19.4942	6.7093	19.5463	20.2	592607424	0.493711	41.307	-0.0573945	3.48041e+08	89811962	6.83397e+07	0.76092	6.83397e+07	0.76092	-2.63247e+07	9.21567e+08	-0.0285651	4.537	-0.00891628	0.321201	13.59	4.38319e+08	41.0336	-0.00891628	0.00378752	9	4716000	0
19	2014	Shenzhen Grain Holdings	1.3591	28	3.88619e+08	20.867	7.586	-0.42653	0.289339	50.05	0.113819	0.119877	0.217562	1.4663	0.0201771	1	-16.0151	18.3441	2.61507e+08	814	3.97461e+08	19.382	6.70196	19.8006	20.206	596142208	0.438666	48.733	-0.111493	3.54267e+08	8.69189e+07	3.4955e+06	0.0402157	3.4955e+06	0.0402157	7.90005e+06	9.87783e+08	0.00799776	1.3797	0.0220361	0.162005	12.16	3.68121e+08	-16.0151	0.0220361	-0.00568229	9	4685500	0
19	2015	Shenzhen Grain Holdings	-3.8743	28	4.14425e+08	20.782	8.20516	-0.301166	0.302281	43	0.0987264	0.152536	-0.0627211	-4.0463	-0.112574	1	-8.1215	15.6812	2.6636e+08	844	3.58418e+08	19.4004	6.73815	19.6972	20.2324	612069888	0.435178	48.733	-0.00794997	2.34107e+08	8.60928e+07	3.89614e+06	0.0452551	3.89614e+06	0.0452551	-5.05786e+07	9.0877e+08	-0.0556561	-3.6985	-0.0433426	0.107948	13.34	3.38225e+08	-8.1215	-0.0433426	0.00921838	9	4595200	0
19	2016	Shenzhen Grain Holdings	10.1231	28	3.7695e+08	20.8875	7.40466	0.121749	0.355946	38.17	0.110275	0.147995	0.210677	9.616	0.178697	1	-19.171	18.0423	2.41949e+08	769	3.33014e+08	19.3042	6.64509	19.6237	20.1481	562624384	0.430037	54.7666	-0.0118156	4.39647e+08	8.10827e+07	1.64624e+08	2.03032	1.64624e+08	2.03032	-6.79803e+07	1.01949e+09	-0.0666806	9.8222	0.0523872	0.122702	11.3	2.73384e+08	-19.171	0.0523872	-0.00327159	9	4692600	0
19	2017	Shenzhen Grain Holdings	-5.7036	28	3.49994e+08	20.7913	8.13271	-0.0833638	0.267907	37.77	0.0945287	0.182357	0.000415751	-5.9918	-0.0956048	1	15.5017	16.9301	2.84161e+08	688	3.13742e+08	19.4651	6.53379	19.5641	20.0487	509401024	0.557834	55.6887	0.297179	3.31843e+08	7.58818e+07	1.05476e+06	0.0139001	1.05476e+06	0.0139001	-6.00535e+07	9.35857e+08	-0.0641696	-5.4677	-0.0886732	0.111335	8.1	3.15763e+08	15.5017	-0.0886732	0.00736758	9	4961400	0
19	2018	Shenzhen Grain Holdings	9.3215	28	1.08647e+10	22.5903	1.65858	2.28879	0.0268114	73.42	0.661605	0.0734044	0.054484	5.432	0.0130904	1	-0.3234	20.1474	9.19548e+09	1096	9.93137e+08	22.942	6.99942	20.7164	20.5082	806494272	11.4018	52.8916	19.4394	1.1377e+09	5.06061e+08	3.00512e+06	0.00593825	3.00512e+06	0.00593825	3.38447e+08	4.36899e+09	0.0774657	12.0455	0.0462368	0.491367	8.1	1.07588e+10	-0.3234	0.0462368	0.00236464	9	6866800	10
19	2019	Shenzhen Grain Holdings	6.4535	28	1.11055e+10	22.6365	1.58663	-0.0361	0.0272093	73.28	0.699312	0.0705522	0.103753	6.3077	-0.0704093	1	2.7996	19.8964	9.58103e+09	1189	9.45042e+08	22.9831	7.08087	20.6667	20.5764	863417024	11.0966	53.6094	-0.0267626	7.50368e+08	5.95413e+08	6.46774e+06	0.0108626	6.46774e+06	0.0108626	7.38216e+08	4.41676e+09	0.16714	8.4602	0.0280519	0.465374	8.74	1.106e+10	2.7996	0.0280519	0.000709846	9	10304200	0
20	2000	Shenhuafa A	1.4889	28	1.14368e+08				1.49139e-05	72.01	0.140732		0	1.5179		0	-28.0888	18.5657	3320146455900			28.831						65.1432		6.72308e+07						-2.20548e+07	4.61159e+07	-0.478247	0.9614		0	12.27	1.18412e+08	-28.0888			6		0
20	2001	Shenhuafa A	1.9504	28	1.07655e+08				0.138327	67.89	0.134394		0	1.9867		0	-30.0222	18.6792	8.0403e+07	1381	2.28416e+08	18.2026	7.23056	19.2467	20.6374	917729280	0.0876108	70.8773		5.36137e+07		-900000		-900000		-1.66143e+07	2.2219e+08	-0.0747748	1.0323		0	14.42	8.28619e+07	-30.0222			6		0
20	2002	Shenhuafa A	2.6988	28	95018332				0.147877	60.62	0.137077		0	2.6177		0	55.634	18.6381	1.28961e+08	1394	2.98364e+08	18.675	7.23993	19.5138	20.6585	937260736	0.137594	73.0468	0.570512	4.58739e+07						-1.94186e+07	2.80441e+08	-0.0692432	1.8332		0	16.78	1.28961e+08	55.634			6		0
20	2003	Shenhuafa A	-0.1877	28	1.32835e+08					57	0.123369		0	-0.1882		0	-8.0946	18.963		1622	2.77833e+08		7.39142	19.4425	20.7863	1065104576	0		-1	4.72697e+07						-2.36378e+07	2.6376e+08	-0.0896187	-2.7111		0	19.58	1.18522e+08	-8.0946			6		0
20	2004	Shenhuafa A	-8.2561	28	1.3534e+08				0.339942	57.42	0.0942663		0	-8.7045		0	9.0477	18.683	129245900	1378	2.61075e+08	18.6772	7.22839	19.3803	20.642	921947008	0.140188	73.0468		3.54019e+07						-5.35494e+07	2.18115e+08	-0.24551	-17.4295		0	14.67	1.29246e+08	9.0477			6	1799700	0
20	2005	Shenhuafa A	3.139	28	1.228e+08				0.0847061	57.8	0.0849495		0	3.3025		0	-11.4698	18.6622	114421700	795	2.51872e+08	18.5554	6.67834	19.3444	20.1634	571299136	0.200283	73.0468	0.428677	1.70907e+07						-1.15397e+07	2.27482e+08	-0.0507278	2.8114		0	17.57	1.14422e+08	-11.4698			6	1084000	0
20	2006	Shenhuafa A	-4.7641	28	1.25414e+08				0.112744	57.34	0.0612105		0	-4.8474		0	76.4381	18.4621	161208700	441	2.37029e+08	18.8982	6.08905	19.2837	19.6496	341760256	0.471701	73.0468	1.35517	1.96103e+07						-2.13688e+07	2.23682e+08	-0.0955321	-10.1364		0	16.95	2.01883e+08	76.4381			6	932200	0
20	2007	Shenhuafa A	6.8684	28	2.71575e+08	19.7397	8.10609			54.67	0.0793561	0.379004	-0.0328005	6.8874	-0.0078346	0	-4.2789	18.0782		625	1.87239e+08		6.43775	19.0479	19.9405	457138272	0		-1	1.83082e+07		32045		32045		-1.0144e+06	1.94643e+08	-0.0052116	9.5454	0.0396939	0.544	16.74	1.93245e+08	-4.2789	0.0396939		6	296300	0
20	2008	Shenhuafa A	2.6078	28	1.51815e+08	19.9173	6.93673	0.263607		54.07	0.0992923	0.350339	-0.539888	2.3955	-0.00600412	0	-1.989	18.4638		1493	1.94495e+08		7.30854	19.0859	20.6972	974297728	0			2.02088e+08	1.77773e+08					-1.72753e+06	1.99824e+08	-0.00864525	3.0889	-0.0416783	0.802478	17.82	1.89401e+08	-1.989	-0.0416783	2.19517	6	657100	0
20	2009	Shenhuafa A	3.0954	28	3.1879e+08	20.4446	4.49852	0.498306		54.64	0.226867	0.131993	0.418393	2.4612	0.0184616	0	168.352	19.3508		1071	2.09484e+08		6.97635	19.1602	20.4128	733136000	0			2.52623e+08	171577646					1.13302e+07	4.29317e+08	0.0263913	1.6626	-0.131667	2.00353	28.5	5.08263e+08	168.352	-0.131667	0.694474	6	723000	0
20	2010	Shenhuafa A	3.6507	28	7.77196e+08	20.4029	4.62726	-0.0513898	0.0678997	53.89	0.20894	0.153205	0.266098	3.7284	0.0697627	0	46.6919	19.3133	4.71337e+08	1078	2.04623e+08	19.9711	6.98286	19.1367	20.4174	736450560	0.640011	46.1802		2.79069e+08	1.65382e+08					1.80054e+07	4.23245e+08	0.0425413	3.5397	0.078248	1.72315	19.73	7.4558e+08	46.6919	0.078248	0.410146	6	664200	0
20	2011	Shenhuafa A	4.6885	28	8.08273e+08	20.3204	4.92383	-0.0744621	0.0616488	53.89	0.184751	0.184282	0.286311	4.8902	0.0540929	0	17.4627	20.0949	6.10046e+08	1004	2.0757e+08	20.229	6.91175	19.151	20.3564	692899648	0.880424	50.8844	0.375639	4.13917e+08	2.72491e+08					1.87821e+07	4.16334e+08	0.0451131	3.8176	0.0720706	1.41347	13.61	8.75778e+08	17.4627	0.0720706	0.550661	6	776700	0
20	2012	Shenhuafa A	3.6206	28	6.83113e+08	20.34	4.84275	0.00563979	0.108995	54.06	0.185303	0.200953	0.300127	3.5854	-0.00875903	0	-17.3431	20.0339	4.18081e+08	1060	2.02743e+08	19.8512	6.96602	19.1275	20.4023	725454848	0.576302	42.1845	-0.345427	3.57214e+08	2.44379e+08					9.09227e+06	4.01086e+08	0.0226691	1.1638	0.0270215	1.43287	13.84	7.23891e+08	-17.3431	0.0270215	0.39283	6	1136200	0
20	2013	Shenhuafa A	1.6923	28	3.82754e+08	20.4104	4.5905	0.0625625	0.148544	53.65	0.196684	0.208499	0.141902	1.6348	-0.0653446	0	-13.4095	20.0076	2.64167e+08	1047	1.95542e+08	19.3921	6.95368	19.0913	20.3899	716479488	0.368702	30.7819	-0.360228	2.89487e+08	2.35236e+08					-7.61524e+06	3.93374e+08	-0.0193588	-2.3535	-0.0948295	1.67244	13.59	6.26821e+08	-13.4095	-0.0948295	0.0857473	6	1655800	0
20	2014	Shenhuafa A	5.4137	28	5.31329e+08	20.874	3.25177	0.211275	0.142253	53.62	0.347844	0.124907	0.277727	4.4095	-0.0260235	0	10.8514	20.6947	2.75568e+08	1059	1.86439e+08	19.4343	6.96508	19.0436	20.3974	721923968	0.381714	28.2107	0.03529	2.54911e+08	2.26092e+08	983612	0.0043505	983612	0.0043505	3.76292e+06	8.28691e+08	0.0045408	2.7702	0.102768	3.1327	12.16	6.9484e+08	10.8514	0.102768	0.341961	6	1743400	0
20	2015	Shenhuafa A	4.1113	28	5.1347e+08	20.8674	3.24066	-0.0364406	0.220829	54.84	0.365422	0.0733275	-0.940258	4.125	0.524143	0	-28.1193	21.0544	1.92872e+08	821	1.10607e+08	19.0775	6.71052	18.5215	20.1515	564510848	0.341663	28.2107	-0.104923	8.79064e+08	2.16948e+08	2.52472e+07	0.116374	2.52472e+07	0.116374	-3.15476e+07	8.31362e+08	-0.0379469	-2.2713	0.150193	2.70926	13.34	4.99456e+08	-28.1193	0.150193	0.233569	6	1951600	0
20	2016	Shenhuafa A	1.9103	28	5.76271e+08	20.2652	5.07901	-0.32294	0.160584	55.58	0.181048	0.147032	0.37145	2.6995	-0.835211	0	23.9685	19.3331	3.12992e+08	941	8.15447e+07	19.5617	6.84694	18.2167	20.255	626069824	0.499931	36.9252	0.46323	3.37535e+08	2.44203e+08	333974	0.00136761	333974	0.00136761	8.057e+06	1.65979e+08	0.0485423	1.7296	-0.0295558	0.97835	11.3	6.19168e+08	23.9685	-0.0295558	0.240197	6	1450600	0
20	2017	Shenhuafa A	1.8535	28	8.27133e+08	20.2609	5.09503	-0.00753041	0.0895167	55.95	0.178281	0.157134	0.615023	1.8575	-0.0353057	0	38.5796	19.4807	4.77934e+08	993	8.36198e+07	19.985	6.90073	18.2418	20.3028	656752832	0.727723	40.6871	0.455646	3.74306e+08	3.05494e+08	372246	0.0012185	372246	0.0012185	4.58512e+06	1.66007e+08	0.0276201	0.3043	0.0186154	0.963878	8.1	8.5804e+08	38.5796	0.0186154	0.590378	6	1503000	0
20	2018	Shenhuafa A	2.6822	28	4.79257e+08	20.2405	5.17379	-0.032186	0.131564	56.41	0.174168	0.160086	0.282436	2.7097	-0.0869825	0	-25.7556	19.7606	2.92748e+08	1016	9.52264e+07	19.4948	6.92363	18.3718	20.329	674149440	0.434249	33.565	-0.403278	4.11428e+08	3.77319e+08	326439	0.000865154	326439	0.000865154	2.74653e+06	1.64235e+08	0.0167232	1.0223	-0.0354802	0.904787	8.1	6.37047e+08	-25.7556	-0.0354802	1.16188	6	1533000	0
20	2019	Shenhuafa A	2.8845	28	5.53928e+08	20.2358	5.18478	-0.0239828	0.114555	58.15	0.168856	0.177545	0.295546	2.8914	0.0139278	0	13.266	19.1904	3.32015e+08	998	1.05372e+08	19.6207	6.90575	18.473	20.3184	667045568	0.497739	33.6088	0.146208	4.45599e+08	4.07503e+08	180965	0.000444081	180965	0.000444081	1.46803e+07	2.55675e+08	0.0574177	1.6713	0.121244	0.864334	8.74	7.21557e+08	13.266	0.121244	1.13261	6	1997600	0
21	2000	deep tech	4.7969	26	3.00305e+09				4.88498e-06	73.38	0.131225		0.106652	4.7645		1	18.7295	21.1923	131443409357500			32.5096						73.0468		8.7713e+08	7926.45	2.42928e+06	306.477	2.42928e+06	306.477	1.40977e+08	1.35524e+09	0.104024	6.6459		0	12.27	3.86411e+09	18.7295			8		0
21	2001	deep tech	0.4525	26	3.26574e+09					73.05	0.154385		-0.584053	0.4149		1	1.2253	20.8807		5213	1.13963e+09		8.55891	20.854	21.8668	3137821440	0			1.11698e+09	7926.25	1.07705e+07	1358.84	1.07705e+07	1358.84	-4.36274e+07	3.18765e+09	-0.0136864	-0.3978		0	14.42	3.91869e+09	1.2253			8		0
21	2002	deep tech	2.6512	26	5.71592e+09					73.09	0.16214		0.331119	2.5459		1	57.6779	19.1138		5093	1.00192e+09		8.53562	20.7252	21.8404	3055986432	0			1.03069e+09		-9.33431e+07		-9.33431e+07		1.76579e+08	2.23158e+09	0.0791271	2.6671		0	16.78	6.17891e+09	57.6779			8		0
21	2003	deep tech	6.0081	26	7.92718e+09				0.0309007	73.35	0.136577		0.213779	6.4581		1	27.2032	17.7199	7.85976e+09	4437	7.871e+08	22.785	8.39773	20.4839	21.7091	2680171264	2.93256	73.0468		7.79581e+08		2.78512e+07		2.78512e+07		3.38366e+08	2.23892e+09	0.151129	9.301		0	19.58	7.85976e+09	27.2032			8		0
21	2004	deep tech	5.8218	26	7.51362e+09				0.0208645	73.91	0.124809		0.108114	6.0987		1	-11.9403	20.0225	6921287000	4828	6.87934e+08	22.6579	8.48219	20.3492	21.7758	2865013248	2.4158	73.0468	-0.176216	9.21846e+08		-2.60899e+06		-2.60899e+06		2.67647e+08	2.05531e+09	0.130222	8.8092		0	14.67	6.92129e+09	-11.9403			8	3205000	0
21	2005	deep tech	8.0632	26	5.31198e+09				0.0171071	74.06	0.133301		0.111316	7.8135		1	16.441	14.5907	8059216100	5370	6.9886e+08	22.8101	8.58858	20.365	21.8688	3144237824	2.56317	73.0468	0.0610044	1.26238e+09		5.53683e+07		5.53683e+07		2.91127e+08	2.52107e+09	0.115478	11.4071		0	17.57	8.05922e+09	16.441			8	4074900	0
21	2006	deep tech	7.5845	26	8.95015e+09				0.0115316	66.99	0.136872		0.0812327	7.5008		1	28.8228		1.02967e+10	4231	8.12599e+08	23.0551	8.35019	20.5157	21.6695	2575937536	3.99727	73.0468	0.559503	2.08365e+09	3.77813e+08	7.77247e+06	0.0205723	7.77247e+06	0.0205723	2.65098e+08	2.6808e+09	0.0988877	10.5604		0	16.95	1.03821e+10	28.8228			8	4159500	0
21	2007	deep tech	16.3007	26	1.19918e+10	22.3611	5.57893		0.00846242	60.71	0.162144	0.137439	0.136064	15.0717	-0.00790626	1	26.1135		1.29939e+10	6035	8.35377e+08	23.2877	8.70533	20.5434	21.9787	3509310464	3.70268	72.4917	-0.0736977	1.67238e+09	1.84429e+07	6.13012e+08	33.2385	6.13012e+08	33.2385	1.08999e+08	2.84431e+09	0.0383218	20.4747	-0.014388	0.475247	16.74	1.30932e+10	26.1135	-0.014388		8	4459200	0
21	2008	deep tech	5.6461	26	1.36618e+10	22.1892	6.44292	-0.378547	0.0100683	60.07	0.13189	0.169383	-0.0202394	6.1756	-0.0721025	1	6.5228		1.38375e+10	7335	8.1758e+08	23.3506	8.90041	20.5219	22.1468	4151605504	3.33304	72.4698	-0.0998313	1.52895e+09	1.75154e+08	2.97102e+07	0.169623	2.97102e+07	0.169623	2.34978e+08	2.60285e+09	0.0902772	9.1054	0.0781483	0.250313	17.82	1.39473e+10	6.5228	0.0781483	0.00347975	8	5117100	0
21	2009	deep tech	5.6411	26	1.29615e+10	22.4149	5.25344	0.357717	0.0147168	64.54	0.153267	0.241653	0.14322	5.0713	0.0320272	1	-11.2764	20.2683	1.3354e+10	13955	1.30704e+09	23.3151	9.54359	20.991	22.7271	7417104384	1.80043	72.7693	-0.459824	2.21748e+09	3.5115e+08	1.17298e+07	0.0334039	1.17298e+07	0.0334039	2.95856e+08	3.30626e+09	0.0894836	7.2898	0.0909478	0.373277	28.5	1.34053e+10	-11.2764	0.0909478	0.00370878	8	5174200	0
21	2010	deep tech	6.1447	26	2.06252e+10	22.6204	4.38458	0.207575	0.011571	64.6	0.188743	0.230878	0.108524	5.574	-0.0300894	1	54.9501	21.4132	2.07173e+10	17489	1.33716e+09	23.7542	9.76933	21.0138	22.9238	9030261760	2.29421	72.8569	0.274255	2.48386e+09	7.04215e+08	1.19591e+07	0.0169822	1.19591e+07	0.0169822	2.12388e+08	3.27152e+09	0.0649205	9.8352	0.0171654	0.48862	19.73	2.07715e+10	54.9501	0.0171654	0.00428067	8	5456300	0
21	2011	deep tech	2.8559	26	1.61697e+10	23.059	3.19809	0.773149	0.0160905	60.65	0.315229	0.175639	0.161559	2.3489	0.0795362	1	-10.3081	22.9227	1.85608e+10	18688	1.47986e+09	23.6443	9.83564	21.1152	22.9862	9611655168	1.93108	72.7766	-0.158281	5.45042e+09	5.24062e+08	-837872	-0.0015988	-837872	-0.0015988	2.24914e+08	3.12588e+09	0.0719523	6.1038	0.0164534	1.39242	13.61	1.86304e+10	-10.3081	0.0164534	0.00409444	8	26369100	0
21	2012	deep tech	-0.253	26	1.67163e+10	23.0438	3.24778	0.0167814	0.0188295	61.35	0.294328	0.204251	0.855393	-0.255	-0.0354482	1	-11.9743	23.4043	1.62382e+10	17279	1.25768e+09	23.5106	9.75725	20.9525	22.9104	8909714432	1.82253	72.331	-0.056211	5491887301	5.38647e+08	9.31986e+07	0.173024	9.31986e+07	0.173024	-3.45564e+06	2.7795e+09	-0.00124326	2.3283	0.028272	1.44966	13.84	1.63995e+10	-11.9743	0.028272	0.00210323	8	20594600	0
21	2013	deep tech	1.5122	26	1.15052e+10	23.3426	2.60861	0.0790716	0.0237686	62.18	0.419469	0.164193	0.364737	1.3169	0.0299432	1	-8.2928	23.2799	1.49812e+10	14881	1.22483e+09	23.4301	9.60784	20.9261	22.7796	7817306112	1.91642	72.762	0.0515149	8.58856e+09	5.54151e+08	3.30793e+08	0.596936	3.30793e+08	0.596936	1.21945e+08	3.54517e+09	0.0343974	5.2073	0.0326994	1.76681	13.59	1.50395e+10	-8.2928	0.0326994	0.00398881	8	16000500	0
21	2014	deep tech	0.5085	26	1.20965e+10	23.3932	2.52312	0.0183675	0.0203951	57.11	0.44334	0.169323	0.408807	0.4959	-0.0200315	1	9.3396	23.7502	1.63888e+10	17506	1.39725e+09	23.5199	9.7703	21.0578	22.9268	9057136640	1.80949	72.7839	-0.0557971	8.61972e+09	4.11807e+08	6.29204e+07	0.152791	6.29204e+07	0.152791	3.41832e+08	3.76984e+09	0.0906754	3.5821	-0.00686274	1.85961	12.16	1.64442e+10	9.3396	-0.00686274	0.00157374	8	20820800	0
21	2015	deep tech	1.0619	26	1.40811e+10	23.3861	2.523	-0.0205797	0.0263111	57.14	0.408865	0.227009	0.348853	1.0657	0.0209695	1	-6.6256	23.8402	1.53061e+10	20476	2.11497e+09	23.4515	9.92701	21.4723	23.0827	10585432064	1.44596	72.7839	-0.200901	8.22278e+09	5.96855e+08	-6.38619e+07	-0.106997	-6.38619e+07	-0.106997	311579063	3.75003e+09	0.083087	3.5563	0.0342082	1.75421	13.34	1.53618e+10	-6.6256	0.0342082	0.00165685	8	20882100	0
21	2016	deep tech	3.0316	26	1.42033e+10	23.1843	2.85574	-0.139752	0.033144	55.66	0.304618	0.285702	0.400801	3.3705	-0.109996	1	-1.905	23.7129	1.50206e+10	36787	2.53877e+09	23.4327	10.5129	21.6549	23.5995	17747324928	0.846358	72.8131	-0.414674	3.92423e+09	4.88987e+08	1.58003e+08	0.323123	1.58003e+08	0.323123	1.07412e+08	3.72447e+09	0.0288396	4.0989	0.0304282	1.21194	11.3	1.50692e+10	-1.905	0.0304282	0.00299475	8	19670900	0
21	2017	deep tech	5.5704	26	1.39405e+10	23.5326	2.27191	0.173254	0.035969	55.63	0.480954	0.213217	0.215677	4.7513	0.0380695	1	-5.703	23.9003	1.41696e+10	24626	2.43824e+09	23.3744	10.1116	21.6145	23.2496	12507802624	1.13286	72.8423	0.338512	7.54952e+09	7.44282e+08	5.25395e+08	0.705908	5.25395e+08	0.705908	2.10473e+08	3.47956e+09	0.0604885	9.7398	0.0433551	1.79982	8.1	1.42098e+10	-5.703	0.0433551	0.00185616	8	19022900	25
21	2018	deep tech	4.7497	26	1.51897e+10	23.4666	2.32921	-0.0837447	0.0258876	55.73	0.432082	0.243318	0.191077	4.9118	0.00637565	1	13.0278	23.7788	1.5974e+10	21974	2.56734e+09	23.4942	9.99761	21.6661	23.1533	11359717376	1.4062	72.6524	0.241283	7.64052e+09	1.83773e+09	3.05728e+08	0.166362	3.05728e+08	0.166362	3.5053e+08	4.21652e+09	0.0831326	8.7308	0.0270777	1.4331	8.1	1.6061e+10	13.0278	0.0270777	0.00254487	8	21344000	18
21	2019	deep tech	3.7395	26	1.17341e+10	23.6385	2.08054	0.044365	0.0334014	56.36	0.527519	0.223452	0.191615	3.4442	-0.0279872	1	-17.6651	23.6768	1.31443e+10	29676	2.71941e+09	23.2993	10.2981	21.7237	23.4166	14781062144	0.889269	72.6086	-0.367609	6.31335e+09	1.50908e+09	1.7034e+08	0.112876	1.7034e+08	0.112876	8.87481e+08	4.1505e+09	0.213825	5.3344	-0.0541997	1.59829	8.74	1.32238e+10	-17.6651	-0.0541997	0.00386835	8	21173400	20
23	2000	Deep Heaven and Earth A	4.6113	27	2.77493e+08					68.563	0.335334		0.182453	4.3584		0	-14.7245	19.3925	16307663763500			30.4227								1.65435e+08	20000	1.77587e+07	887.937	1.77587e+07	887.937	-2.56875e+07	1.74533e+07	-1.47179	6.7574		0	12.27	2.56863e+08	-14.7245			9		0
23	2001	Deep Heaven and Earth A	-22.6101	27	199723685					68.562	0.333338		-0.0141719	-22.1948		0	-7.5864	19.8147		357	1.26623e+08		5.87774	18.6567	19.4361	276044672	0			1.76144e+08	20000	-1.43348e+07	-716.74	-1.43348e+07	-716.74	-9.39798e+07	-4.36296e+07	2.15404	-80.0109		0	14.42	2.37377e+08	-7.5864			9		0
23	2002	Deep Heaven and Earth A	3.6168	27	2.74687e+08					68.71	0.28742		0.409187	3.9473		0	41.5688	19.1529		295	1.56005e+08		5.68698	18.8654	19.2808	236346032	0			4.27409e+07	10000	2.54581e+06	254.581	2.54581e+06	254.581	-2.41754e+07	-2.46955e+07	0.978941	4.0014		0	16.78	3.36051e+08	41.5688			9		0
23	2003	Deep Heaven and Earth A	3.7358	27	3.80875e+08					67.83	0.273176		0.292472	3.7456		0	22.0118	17.3181		270	1.69713e+08		5.59842	18.9496	19.2081	219775792	0			5.82552e+07	10000	1.89404e+06	189.404	1.89404e+06	189.404	5.76544e+06	4.302e+07	0.134018	2.7671		0	19.58	4.10022e+08	22.0118			9		0
23	2004	Deep Heaven and Earth A	5.1326	27	4.81527e+08				0.111284	67.896	0.289485		0.0535544	5.0309		0	24.527	19.4078	471930000	269	1.55666e+08	19.9723	5.59471	18.8632	19.2007	218155760	2.16327	67.5818		8.78553e+07		1.84605e+07		1.84605e+07		40547.3	6.57314e+07	0.000616865	6.2358		0	14.67	5.10588e+08	24.527			9	1451000	0
23	2005	Deep Heaven and Earth A	-1.4096	27	6.19823e+08				0.158702	68.02	0.361001		-0.00897348	-1.2723		0	-19.8554	19.8201	377750000	267	1.49845e+08	19.7497	5.58725	18.8251	19.1924	216349088	1.74602	64.9448	-0.192879	1.26015e+08	517540	-1.55447e+06	-3.00357	-1.55447e+06	-3.00357	-2.61803e+07	6.19752e+07	-0.422431	-12.3798		0	17.57	3.96694e+08	-19.8554			9	1620000	0
23	2006	Deep Heaven and Earth A	4.4978	27	5.4868e+08				0.118568	58.225	0.357178		0.112704	4.5325		0	68.9005	19.2131	417600000	264	1.72824e+08	19.85	5.57595	18.9678	19.1895	215725648	1.93579	44.6221	0.108688	7.78891e+07	2915544	115385	0.0395758	115385	0.0395758	3.9144e+07	7.06139e+07	0.554339	11.337		0	16.95	6.70018e+08	68.9005			9	1716600	0
23	2007	Deep Heaven and Earth A	3.0241	27	5.5906e+08	20.4991	3.44478		0.107569	58.01	0.302458	0.131365	0.174683	3.2553	-0.0281441	0	-6.5088	19.0029	482060000	271	1.43755e+08	19.9936	5.60212	18.7836	19.2033	218716128	2.20404	54.5531	0.138575	5.27093e+07	228443	4.94054e+06	21.627	4.94054e+06	21.627	1.68615e+07	1.0308e+08	0.163577	7.0429	-0.0846063	1.68042	16.74	6.26408e+08	-6.5088	-0.0846063		9	2226000	0
23	2008	Deep Heaven and Earth A	2.9429	27	5.74538e+08	20.6974	3.00116	0.100791	0.111781	57.39	0.374918	0.121212	-0.345328	2.6783	0.0111194	0	-14.3645	19.6237	475060000	1121	1.24775e+08	19.979	7.02198	18.642	20.4273	743818112	0.638678	62.7758	-0.710225	8.61643e+07	2.2848e+07	1315014	0.0575548	1315014	0.0575548	2.06186e+07	2.24124e+08	0.0919965	7.1898	-0.0786276	2.22698	17.82	5.36427e+08	-14.3645	-0.0786276	0.010323	9	2316700	0
23	2009	Deep Heaven and Earth A	2.986	27	6.85314e+08	20.7958	2.8025	0.0259653	0.123668	52.82	0.415223	0.125374	-0.0514795	2.846	0.0111479	0	45.431	19.3762	411750000	1107	1.45633e+08	19.8359	7.00941	18.7966	20.4239	741285760	0.555454	37.4131	-0.130306	1.41548e+08	6.62454e+07					4.50632e+07	93028382	0.484402	8.1227	0.0809719	2.42502	28.5	7.80131e+08	45.431	0.0809719	0.00224629	9	2693300	0
23	2010	Deep Heaven and Earth A	4.62	27	7.32232e+08	20.6598	3.06135	-0.065274	0.0862221	49.58	0.338829	0.171244	0.521803	4.9564	-0.00129485	0	17.8794	19.577	6.54386e+08	1238	1.22887e+08	20.2992	7.12125	18.6268	20.5126	810070912	0.807814	50.4418	0.454331	1.82717e+08	8.72933e+07	573419	0.00656888	573419	0.00656888	4.3249e+07	1.44889e+08	0.298497	4.2449	0.135047	1.95696	19.73	9.19614e+08	17.8794	0.135047	0.00803846	9	3593000	0
23	2011	Deep Heaven and Earth A	4.0656	27	6.36843e+08	20.8127	2.74362	0.0339763	0.0822827	49.47	0.399501	0.161805	0.581419	3.7774	0.0782202	0	-12.9909	19.8911	6.91472e+08	1218	1.20866e+08	20.3543	7.10497	18.6102	20.4977	798071936	0.866428	61.2588	0.0725593	2.82067e+08	8.61649e+07	528712	0.00613605	528712	0.00613605	3.57491e+07	2.31956e+08	0.15412	2.9048	0.0354792	2.16758	13.61	8.00148e+08	-12.9909	0.0354792	0.00349096	9	4614300	0
23	2012	Deep Heaven and Earth A	5.4248	27	6.30167e+08	20.9213	2.51317	-0.0270159	0.0803448	48.75	0.452245	0.151273	0.873654	5.1456	0.0479561	0	9.7233	20.0213	8.40166e+08	1284	1.22183e+08	20.5491	7.15774	18.621	20.544	835866624	1.00514	67.837	0.160101	3.46275e+08	8.83154e+07	504863	0.00571659	504863	0.00571659	-8.98645e+06	4.2932e+08	-0.0209318	1.5522	-0.0662435	1.99235	13.84	8.77949e+08	9.7233	-0.0662435	0.00603946	9	4277600	0
23	2013	Deep Heaven and Earth A	2.711	27	9.28134e+08	21.0196	2.36586	0.0384206	0.0806685	50.05	0.508517	0.137673	0.452713	2.5842	-0.0765966	0	21.8224	19.3071	984302071	1233	1.22675e+08	20.7074	7.11721	18.6251	20.509	807165184	1.21946	65.2355	0.213215	2.79645e+08	7.72697e+07	2.02906e+06	0.0262595	2.02906e+06	0.0262595	1.96825e+07	3.91316e+08	0.0502984	4.3571	0.0217842	2.24039	13.59	1.06954e+09	21.8224	0.0217842	0.00757687	9	3210000	0
23	2014	Deep Heaven and Earth A	2.6752	27	8.92975e+08	21.1112	2.23979	0.0297529	0.0673785	52.66	0.562818	0.126804	0.370224	2.558	-0.019792	0	2.1333	19.6635	1.04782e+09	1242	1.23074e+08	20.77	7.12448	18.6283	20.5155	812398080	1.28979	65.519	0.0576782	2.52745e+08	7.38369e+07	176066	0.00238452	176066	0.00238452	2.26804e+07	4.09462e+08	0.0553908	4.8409	-0.0169674	2.47181	12.16	1.09236e+09	2.1333	-0.0169674	0.0105428	9	4864300	0
23	2015	Deep Heaven and Earth A	3.9401	27	8.64197e+08	21.1717	2.15301	0.00401002	0.0910851	46	0.608635	0.112809	0.3797	3.8246	0.00454154	0	-4.9939	19.7033	9.59264e+08	1233	1.18384e+08	20.6817	7.11721	18.5894	20.5073	805776192	1.19048	65.519	-0.0769947	3.18525e+08	1.45102e+08					5.28973e+07	4.20624e+08	0.125759	7.1644	0.0188214	2.50657	13.34	1.0378e+09	-4.9939	0.0188214	0.00680147	9	4911400	0
23	2016	Deep Heaven and Earth A	2.4149	27	8.82923e+08	21.138	2.18656	-0.0220405	0.0743889	54.97	0.583393	0.120087	0.272228	2.4563	0.0338446	0	-2.6829	19.611	8.49264e+08	1169	9.00561e+07	20.5599	7.0639	18.3159	20.4479	759265920	1.11853	59.6072	-0.0604391	3.88713e+08	1.67167e+08					1.91952e+07	4.72954e+08	0.0405858	2.5804	0.046891	2.32298	11.3	1.00996e+09	-2.6829	0.046891	0.0302025	9	4905400	0
23	2017	Deep Heaven and Earth A	3.2647	27	1.27779e+09	21.3919	1.90859	0.0795347	0.0661192	52.09	0.784881	0.0890331	0.320871	2.8986	0.0849146	0	21.7065	19.6703	1.12407e+09	1123	1.38184e+08	20.8402	7.02376	18.7441	20.4338	748660352	1.50145	64.8243	0.342336	5.79505e+08	1.54465e+08	317041	0.00205252	317041	0.00205252	1.80212e+07	4.15505e+08	0.0433717	7.6296	0.127575	3.07608	8.1	1.22919e+09	21.7065	0.127575	0.0201361	9	5226100	0
23	2018	Deep Heaven and Earth A	3.658	27	1.38332e+09	21.565	1.75202	0.0355959	0.0597832	47.14	0.949327	0.0701233	0.415483	3.3672	0.0118349	0	31.0888	19.7338	1.46624e+09	1088	1.42162e+08	21.106	6.9921	18.7725	20.4077	729391040	2.01022	64.5054	0.338857	6.37145e+08	1.53843e+08	363541	0.00236307	363541	0.00236307	5.88856e+07	4.1729e+08	0.141114	6.2381	0.0519817	3.57727	8.1	1.61133e+09	31.0888	0.0519817	0.035317	9	5552100	0
23	2019	Deep Heaven and Earth A	5.2333	27	1.37427e+09	21.6473	1.66171	-0.0175131	0.0593188	47.09	1.0348	0.0697961	0.309636	5.0267	0.0138825	0	13.6042	19.8037	1.63077e+09	1080	1.75206e+08	21.2123	6.98472	18.9815	20.4114	732111744	2.22748	63.1515	0.108078	6.87715e+08	1.39735e+08	6.38463e+06	0.0456909	6.38463e+06	0.0456909	1.04922e+08	3.84676e+08	0.272754	11.2258	0.0476157	3.3074	8.74	1.83053e+09	13.6042	0.0476157	0.0390227	9	6563700	0
25	2000	Special force A	-9.762	27	1.5242e+08				6.35128e-05	74.5	0.0896319		-0.00125496	-10.4604		1	-50.553	17.9208	1933837605000		3.64e+08	28.2905		19.7127				39.6053		3.2324e+07		-9.61798e+06		-9.61798e+06		-7.7493e+07	4.27767e+07	-1.81157	-75.0296		0	12.27	1.52616e+08	-50.553			9		0
25	2001	Special force A	2.5123	27	7.41907e+08				0.0900375	75.56	0.172404		0.43625	1.9597		1	359.91	19.0157	5.87741e+08	1783	4.62634e+08	20.1918	7.48605	19.9524	20.8931	1185077504	0.495951	51.722		9.65563e+07	52000	5.06755e+06	97.4528	5.06755e+06	97.4528	-1.57174e+07	1.53087e+08	-0.10267	2.8648		0	14.42	7.03245e+08	359.91			9		0
25	2002	Special force A	-0.5346	27	1.48202e+09					74.16	0.150143		-0.0641704	-0.5642		1	83.3389	19.0851		1209	4.50576e+08		7.09755	19.926	20.555	845129408	0		-1	2.1361e+08	52000	-4.89846e+06	-94.2011	-4.89846e+06	-94.2011	-3.27479e+07	1.12062e+08	-0.292231	-17.4442		0	16.78	1.28932e+09	83.3389			9		0
25	2003	Special force A	2.4269	27	1.70899e+09				0.0494018	73.38	0.156551		0.28835	2.3865		1	11.4061	19.4084	1263440000	1272	4.01821e+08	20.9571	7.14835	19.8115	20.5935	878292800	1.43852	54.4325		2.65628e+08		1.24548e+07		1.24548e+07		-3.82858e+06	1.30302e+08	-0.0293823	2.4959		0	19.58	1.43638e+09	11.4061			9		0
25	2004	Special force A	2.317	27	1.32471e+09				0.0535301	73.52	0.125026		0.318631	2.5472		1	-21.696	19.1231	979640000	1123	3.89826e+08	20.7027	7.02376	19.7812	20.484	787220032	1.24443	53.9003	-0.134922	1.2534e+08		6.5055e+06		6.5055e+06		-8.1593e+06	1.47575e+08	-0.055289	2.0212		0	14.67	1.12475e+09	-21.696			9	940000	0
25	2005	Special force A	2.1177	27	1205460460				0.0545929	73.55	0.0948345		0.287271	2.3691		1	-7.1958	18.7117	9.02305e+08	938	3.91602e+08	20.6205	6.84375	19.7858	20.3282	673627584	1.33947	53.4918	0.0763744	1.05804e+08		7.36362e+06		7.36362e+06		-4.7128e+06	1.26741e+08	-0.0371845	2.5676		0	17.57	1.04381e+09	-7.1958			9	1598000	0
25	2006	Special force A	-8.5958	27	1.27649e+09				0.0528645	67.33	0.0910569		0.00332441	-8.6734		1	9.1919	18.8549	9.86857e+08	976	3.5915e+08	20.71	6.88346	19.6993	20.3584	694307264	1.42136	53.8693	0.0611309	8.59715e+07	8.31266e+06	1.64341e+07	1.97699	1.64341e+07	1.97699	-1.26313e+07	1.04653e+08	-0.120698	-47.177		0	16.95	1.13976e+09	9.1919			9	1424500	0
25	2007	Special force A	2.5607	27	1.20362e+09	20.5454	9.36308		0.0641168	69.22	0.0958838	0.148283	0.0130695	2.5714	0.0367316	1	-13.0484	19.3707	8.06835e+08	932	2.03865e+08	20.5086	6.83733	19.133	20.291	649045696	1.24311	50.3791	-0.125406	7.91175e+07	3.24462e+06	2.01999e+07	6.22565	2.01999e+07	6.22565	-1.74716e+07	-2.63659e+07	0.662657	8.0851	-0.0740591	3.05112	16.74	9.91037e+08	-13.0484	-0.0740591		9	2486700	0
25	2008	Special force A	2.0148	27	8.1322e+08	20.2364	12.4236	-0.0762434	0.112248	68.24	0.0673911	0.204758	0.157164	2.3796	-0.0588585	1	-35.6334	18.6113	4.64109e+08	796	1.90592e+08	19.9556	6.6796	19.0656	20.151	564253568	0.822518	45.0262	-0.338338	7.60709e+08	7.21035e+08	3.41998e+06	0.00474316	3.41998e+06	0.00474316	-3.82961e+06	1.20957e+06	-3.16609	2.8535	0.0577307	2.28656	17.82	6.37897e+08	-35.6334	0.0577307	0.0854043	9	3508400	0
25	2009	Special force A	2.8055	27	4.98769e+08	20.2314	12.4675	-0.0212093	0.178918	68.55	0.0656509	0.221664	0.060118	2.8125	0.053479	1	-32.1714	19.2236	2.82353e+08	719	182074577	19.4587	6.57786	19.0199	20.0606	515476448	0.547751	40.385	-0.334056	6.835e+08	6.06124e+08	2.94362e+06	0.00485646	2.94362e+06	0.00485646	-1.30231e+07	1.00208e+08	-0.129961	3.7669	0.0432964	2.13456	28.5	4.32676e+08	-32.1714	0.0432964	0.12078	9	2579400	0
25	2010	Special force A	1.8769	27	4.50817e+08	20.2117	12.6878	-0.0208789	0.194936	67.8	0.06299	0.238973	-0.19716	1.8955	-0.013747	1	-10.7073	16.8359	2.37082e+08	653	1.73401e+08	19.2839	6.48158	18.9711	19.9748	473077408	0.501148	37.9715	-0.0850816	6.00837e+08	5.31714e+08	462060	0.000869002	462060	0.000869002	-1.14305e+07	8.70146e+07	-0.131363	2.0709	0.0119155	2.00081	19.73	3.86348e+08	-10.7073	0.0119155	0.139555	9	2591900	0
25	2011	Special force A	2.4306	27	4.7141e+08	20.1624	13.2761	-0.0294395	0.174053	69.11	0.0572476	0.267775	0.810708	2.4921	-0.0143352	1	4.383	17.1187	2.56521e+08	599	1.64609e+08	19.3627	6.39526	18.9191	19.8974	437865696	0.585844	39.3639	0.169004	5.65765e+08	5.09838e+08	-1.97224e+06	-0.00386837	-1.97224e+06	-0.00386837	-9.94386e+06	1.02909e+07	-0.966275	1.2237	-0.0258259	1.83389	13.61	4.03282e+08	4.383	-0.0258259	0.189295	9	3913700	0
25	2012	Special force A	3.0036	27	4.90651e+08	20.2846	11.8639	0.0635207	0.180723	67.91	0.06617	0.242866	0.894775	2.8308	-0.00120825	1	4.0569	19.7515	251410681	578	1.56062e+08	19.3426	6.35957	18.8658	19.8639	423431808	0.593745	37.0742	0.013488	5.45263e+08	4.90118e+08	651234	0.00132873	651234	0.00132873	-4.1519e+06	6.62721e+06	-0.626493	3.9478	-0.0120271	2.20753	13.84	4.19643e+08	4.0569	-0.0120271	0.335695	9	4291600	0
25	2013	Special force A	4.426	27	5.37799e+08	20.368	10.9909	0.0307439	0.149077	70.42	0.0745758	0.230602	0.787155	4.249	0.0114478	1	15.9866	18.9036	2.96679e+08	578	1.49969e+08	19.5082	6.35957	18.8259	19.862	422616096	0.702005	37.7178	0.182334	5.38845e+08	4.68946e+08	719449	0.00153418	719449	0.00153418	7.9769e+06	-6.16626e+06	-1.29364	3.6703	-0.00375127	2.44107	13.59	4.86729e+08	15.9866	-0.00375127	0.211637	9	5014000	0
25	2014	Special force A	3.5841	27	5.19037e+08	20.508	9.68752	0.0559323	0.140386	69.66	0.0876755	0.208842	0.145548	3.35	0.020933	1	-4.4669	20.0411	3.09928e+08	527	1.42849e+08	19.5518	6.2672	18.7773	19.7795	389175520	0.79637	27.4885	0.134421	5.46305e+08	4.6626e+08	2.45226e+06	0.00525942	2.45226e+06	0.00525942	-1.68119e+07	-1.82361e+07	0.921902	5.3989	0.00770745	2.98519	12.16	4.64988e+08	-4.4669	0.00770745	0.216087	9	5406500	0
25	2015	Special force A	5.1331	27	3.36792e+08	20.8791	6.41532	-0.668638	0.243721	76.5	0.137474	0.148738	0.0963154	4.3373	0.0164917	1	-34.6807	20.3081	1.34916e+08	517	136583565	18.7202	6.24804	18.7324	19.7608	381935104	0.353244	27.4885	-0.556432	6.05774e+08	4.4659e+08	5.7403e+06	0.0128536	5.7403e+06	0.0128536	2.59066e+07	2.86605e+08	0.0903914	8.0692	0.0690381	0.330165	13.34	3.03727e+08	-34.6807	0.0690381	0.211323	9	5559200	0
25	2016	Special force A	2.503	27	3.70099e+08	20.8964	6.29752	-0.0496789	0.306027	75.32	0.139181	0.152293	0.0940583	2.4815	0.0667052	1	6.7541	17.9795	1.38703e+08	494	1.29226e+08	18.7478	6.20254	18.6771	19.7186	366177888	0.378785	26.4736	0.0723034	6.46257e+08	4.27759e+08	3.91632e+06	0.00915543	3.91632e+06	0.00915543	2.67016e+07	2.79055e+08	0.0956858	3.084	0.0486753	0.3087	11.3	3.24241e+08	6.7541	0.0486753	0.11597	9	5902600	0
25	2017	Special force A	5.4267	27	3.51036e+08	21.0621	5.42472	0.224378	0.251352	74.27	0.16821	0.132219	0.0456121	5.0123	-0.0261553	1	7.0924	19.2931	1.46151e+08	320	1.20297e+08	18.8001	5.76832	18.6055	19.3387	250442368	0.583569	26.0466	0.540637	8.20319e+08	658525934	12302088	0.0186813	12302088	0.0186813	3.42348e+07	2.82191e+08	0.121318	7.1949	-0.00149152	0.406094	8.1	3.47237e+08	7.0924	-0.00149152	0.121977	9	6335400	0
25	2018	Special force A	6.3173	27	4.2687e+08	21.2291	4.68331	0.167207	0.292483	72.35	0.20384	0.109336	0.0487221	5.8316	0.000635967	1	19.2956	18.9098	1.51227e+08	337	1.12674e+08	18.8343	5.82008	18.54	19.3804	261107216	0.579176	22.5936	-0.00752808	8.07125e+08	6.37613e+08	5733960	0.00899286	5733960	0.00899286	3.5032e+06	3.54759e+08	0.00987487	8.6343	-0.0039649	0.508526	8.1	4.14239e+08	19.2956	-0.0039649	0.135191	9	6977100	0
25	2019	Special force A	18.6	27	6.20842e+08	21.2215	4.56553	-0.447418	0.225811	68.52	0.202248	0.113572	0.276898	18.6707	0.156655	1	37.8608	18.9974	1.93384e+08	325	1.0712e+08	19.0802	5.78383	18.4895	19.3466	252409504	0.766151	20.9537	0.322828	1.12263e+09	6.93781e+08	2.3212e+08	0.334573	2.3212e+08	0.334573	6.18377e+07	5.41734e+08	0.114148	18.9275	0.0479476	0.228917	8.74	5.71073e+08	37.8608	0.0479476	0.139418	9	6583600	0
26	2000	Fiyta	2.0996	27	2.82144e+08				2.92045e-05	58.47	0.148238		0.273557	2.1533		1	-9.5746	18.5323	34636089664500			31.1759						34.2635		3.2091e+08	4.81443e+07	7.38221e+06	0.153335	7.38221e+06	0.153335	-1.41483e+06	4.83874e+08	-0.00292396	2.4981		0	12.27	2.53028e+08	-9.5746			9		0
26	2001	Fiyta	1.0204	27	245022366				0.305005	54.63	0.135006		0.339566	1.0599		1	-13.1267	18.3588	119739243	1618	69683341	18.6008	7.38895	18.0595	20.7172	993976512	0.120465	33.6761		3.43469e+08	5.70327e+06	1909801	0.334861	1909801	0.334861	-3526119	555087054	-0.00635237	1.9174		0	14.42	219813846	-13.1267			9		0
26	2002	Fiyta	-11.6189	27	232005804				1.08497	54.38	0.0867238		-0.031713	-13.2506		1	-6.1746	18.4207	101992508	1555	58447356	18.4404	7.34923	17.8836	20.6743	952194752	0.107113	30.5725	-0.110836	244483847	133181976	1391524	0.0104483	1391524	0.0104483	-90301616	439041756	-0.205679	-14.1025		0	16.78	206241298	-6.1746			9		0
26	2003	Fiyta	0.8611	27	266975019				0.375632	53.55	0.105317		0.256693	0.8565		1	3.9365	11.5129	108618476	1106	53581869	18.5034	7.00851	17.7967	20.3747	705695808	0.153917	29.4349	0.436957	172406780	54879747	10955699	0.199631	10955699	0.199631	-6734024	388730375	-0.0173231	0.992		0	19.58	228133082	3.9365			9		0
26	2004	Fiyta	0.6034	27	320067331				0.275519	53.7	0.113481		0.440689	0.5771		1	21.967	16.8112	129271502	1195	253123101	18.6774	7.0859	19.3494	20.517	813598272	0.158889	28.7239	0.0323016	96611007	11819472	-8534002	-0.722029	-8534002	-0.722029	12242815	513483423	0.0238427	0.3695		0	14.67	278246963	21.967			9	2296300	0
26	2005	Fiyta	3.0461	27	4.15739e+08				0.277681	54.26	0.112815		0.146097	3.0615		1	22.7344	17.0344	1.80271e+08	1459	2.4805e+08	19.01	7.28551	19.3291	20.689	966348800	0.186548	32.6375	0.174083	5.45106e+07	6.80042e+06	-1.14448e+06	-0.168295	-1.14448e+06	-0.168295	2.17788e+07	5.20166e+08	0.041869	3.0468		0	17.57	3.41505e+08	22.7344			9	2751600	0
26	2006	Fiyta	5.6103	27	5.78454e+08				0.187318	64.83	0.141681		0.12202	5.053		1	44.0173	19.1388	3.10939e+08	1614	2.51028e+08	19.5551	7.38647	19.3411	20.7771	1055351424	0.294631	39.4568	0.579378	6.95094e+07	9.1296e+06	1.01706e+06	0.111403	1.01706e+06	0.111403	3.68084e+07	5.54645e+08	0.0663639	5.521		0	16.95	4.91826e+08	44.0173			9	3435900	0
26	2007	Fiyta	9.4234	27	9.14448e+08	20.7678	5.1152		0.139708	52.57	0.202532	0.0333588	0.13634	8.2058	0.0226339	1	63.7314	19.5521	588578100	1934	6.77711e+07	20.1932	7.56735	18.0316	20.8705	1158661248	0.507981	45.188	0.724129	1.0297e+08	1.89262e+07	1.56571e+06	0.0827269	1.56571e+06	0.0827269	7.41079e+07	4.31536e+08	0.17173	10.0295	-0.0549107	0.606992	16.74	8.05273e+08	63.7314	-0.0549107		9	5682300	0
26	2008	Fiyta	9.0308	27	1.21496e+09	21.0887	3.96528	0.399235	0.122434	51.75	0.278695	0.0341368	0.124026	7.7911	0.0168598	1	34.9114	20.9007	808242500	2241	2.6283e+08	20.5104	7.71468	19.387	21.0639	1405822720	0.574925	45.9979	0.131784	1.12937e+08	4703000	93500	0.0198809	93500	0.0198809	7.6566e+07	5.27349e+08	0.14519	9.8279	-0.0539313	1.12098	17.82	1.08641e+09	34.9114	-0.0539313	2.19163	9	6147100	0
26	2009	Fiyta	7.935	27	1.37993e+09	21.1446	3.7677	-0.0207485	0.113455	53.59	0.294262	0.0426861	0.170919	7.7196	-0.00821136	1	13.8983	20.3566	965673300	2379	2.59762e+08	20.6883	7.77444	19.3753	21.1151	1479727488	0.652602	48.2483	0.135109	9.57816e+07	80000	1.80683e+07	225.854	1.80683e+07	225.854	7.5876e+07	5.94033e+08	0.12773	10.1127	0.0544777	1.07276	28.5	1.2374e+09	13.8983	0.0544777	0.920891	9	7900200	0
26	2010	Fiyta	7.5556	27	1.98662e+09	21.6138	2.50437	-0.0888682	0.101603	56.31	0.472564	0.0320033	0.171593	6.1407	0.21251	1	43.9112	21.0173	1433795100	3266	2.51742e+08	21.0836	8.09132	19.3439	21.3883	1944586496	0.737326	49.7816	0.129825	6.13456e+08						1.06785e+08	1.2117e+09	0.0881282	9.4901	-0.0404203	0.892361	19.73	1.78075e+09	43.9112	-0.0404203	1.85788	9	11375600	0
26	2011	Fiyta	9.0152	27	2.80363e+09	21.7865	2.22912	0.0999557	0.0977228	59.85	0.565217	0.027579	0.168702	8.3003	-0.153224	1	43.8185	20.9975	2009076400	4400	1.62647e+08	21.4209	8.38936	18.9071	21.6255	2465183744	0.81498	48.5018	0.105318	1.69627e+08						2.01085e+08	9.69438e+08	0.207424	12.0028	-0.14141	1.07768	13.61	2.56105e+09	43.8185	-0.14141	0.811611	9	12090000	0
26	2012	Fiyta	7.5399	27	3.39558e+09	21.9253	2.05326	0.0881483	0.0662938	54.22	0.659767	0.0314487	0.152593	7.0515	-0.011963	1	18.0723	21.6531	2.91739e+09	5017	3.17801e+08	21.794	8.52059	19.5769	21.7717	2853266688	1.02247	59.6488	0.254599	1.40421e+08						1.47e+08	1.02138e+09	0.143923	8.176	0.0137812	1.29577	13.84	3.02396e+09	18.0723	0.0137812	0.539699	9	10560000	0
26	2013	Fiyta	6.9317	27	3.4695e+09	21.9927	1.9594	0.00562351	0.0624202	51.19	0.689148	0.0348267	0.140957	6.7058	-0.00904965	1	2.6301	21.3061	2.98455e+09	5112	3.06889e+08	21.8167	8.53935	19.542	21.7863	2895143936	1.03088	59.4572	0.00822257	2.65488e+08	1.57825e+08					1.46042e+08	1.57443e+09	0.0927587	8.7241	0.0222124	1.31262	13.59	3.1035e+09	2.6301	0.0222124	0.485065	9	11050000	0
26	2014	Fiyta	7.3637	27	3.75316e+09	22.0201	1.90671	-0.0264046	0.0660721	47.49	0.706398	0.0390462	0.14256	7.2639	0.00203331	1	5.6274	21.1765	3.15492e+09	5544	3.23733e+08	21.8722	8.62047	19.5954	21.8592	3114133248	1.0131	59.2964	-0.0172515	3.31511e+08	2.15055e+08					1.59793e+08	1.58754e+09	0.100654	9.186	0.0790615	1.23515	12.16	3.27814e+09	5.6274	0.0790615	0.623092	9	13818900	0
26	2015	Fiyta	5.5604	27	3.65507e+09	22.1694	1.62406	-0.171678	0.0653097	45.67	0.819379	0.039344	0.0995095	5.1749	0.122664	1	-3.537	21.8008	3.0329e+09	5562	3.6198e+08	21.8328	8.62371	19.7071	21.8674	3139826944	0.965946	59.2964	-0.0465411	8.62552e+08	2.23589e+08					1.23792e+08	2.09778e+09	0.059011	6.1894	0.0933053	0.844109	13.34	3.1622e+09	-3.537	0.0933053	0.797578	9	11462400	0
26	2016	Fiyta	4.9203	27	3.39905e+09	22.1108	1.64373	-0.110859	0.0701053	46.37	0.761436	0.0468126	0.238958	5.0688	-0.0529511	1	-5.3233	21.0635	2.87103e+09	5291	6.11204e+08	21.7779	8.57376	20.2309	21.8495	3084016896	0.930938	59.2903	-0.0362425	5.51913e+08	1.2311e+08	-139210	-0.00113078	-139210	-0.00113078	1.26936e+08	1.96897e+09	0.0644682	4.7387	0.1138	0.686309	11.3	2.99386e+09	-5.3233	0.1138	0.615397	9	15558400	0
26	2017	Fiyta	6.0286	27	3.79934e+09	21.9986	1.69419	-0.236879	0.0746111	49.06	0.662405	0.0604426	0.248261	6.3865	-0.0676082	1	11.7555	20.1704	3.21726e+09	5362	5.237e+08	21.8918	8.58709	20.0764	21.8536	3096606976	1.03896	59.451	0.116041	3.3039e+08	1.43238e+08					1.6319e+08	1.96978e+09	0.082847	5.7949	0.157818	0.450498	8.1	3.34581e+09	11.7555	0.157818	0.509843	9	13564900	0
26	2018	Fiyta	7.1448	27	3.8104e+09	22.0041	1.66197	-0.0791128	0.0686324	52.51	0.674165	0.0644232	0.204855	7.1251	-0.00639696	1	1.6331	20.4238	3.19328e+09	5162	4.2565e+08	21.8843	8.54908	19.8691	21.8106	2966294272	1.07652	58.0599	0.0361488	4.50988e+08	2.8616e+08					2.57558e+08	1.90581e+09	0.135144	7.2978	0.0921267	0.400582	8.1	3.40045e+09	1.6331	0.0921267	0.36522	9	13123100	0
26	2019	Fiyta	8.1039	27	4.05817e+09	22.0479	1.61115	0.0285583	0.0694709	42.39	0.701824	0.0615725	0.218383	7.9302	0.0404162	1	8.9329	20.3932	3.46361e+09	4994	3.63997e+08	21.9656	8.51599	19.7127	21.7743	2860661504	1.21077	57.8064	0.124707	6.41891e+08	3.25223e+08					3.23878e+08	1.96545e+09	0.164786	8.265	0.118274	0.416789	8.74	3.70421e+09	8.9329	0.118274	0.337651	9	17845000	0
27	2000	Shenzhen Energy	12.4652	27	2.72098e+09				3.63313e-06	58.62	0.156426		0.0878101	10.4057		1	45.7315	20.842	154606237614500			32.6719						66.1992		5.54033e+08	27769250	6.1184e+07	2.2033	6.1184e+07	2.2033	5.30328e+08	-4.90068e+08	-1.08215	16.8746		0	12.27	2.30802e+09	45.7315			9		0
27	2001	Shenzhen Energy	12.4151	27	3.83702e+09				0.0592859	60	0.136758		0.0980897	12.2388		1	45.7328	21.3388	3.31942e+09		3.75837e+09	21.9231		22.0473				66.333		8.27021e+08		-1.58139e+07		-1.58139e+07		8.40741e+08	3.04837e+09	0.2758	15.4422		0	14.42	3.34781e+09	45.7328			9		0
27	2002	Shenzhen Energy	14.0605	27	4.49367e+09				-0.00928121	58.27	0.125224		0.108036	13.8586		1	14.361	21.7462	3.81271e+09		4.23789e+09	22.0616		22.1673				66.6274		1.35722e+09	52040000	-7.58611e+07	-1.45775	-7.58611e+07	-1.45775	1.06044e+09	5.2812e+09	0.200796	18.4638		0	16.78	3.82859e+09	14.361			9		0
27	2003	Shenzhen Energy	18.3776	27	5.53342e+09				0.0183788	61.05	0.144742		0.0843748	17.283		1	26.0939	19.5922	4804632000		4.49333e+09	22.2928		22.2259				66.9017		2.1769e+09	32457917	-1.64254e+07	-0.506052	-1.64254e+07	-0.506052	1.57017e+09	6.45264e+09	0.243337	22.3528		0	19.58	4.82762e+09	26.0939			9		0
27	2004	Shenzhen Energy	14.4522	27	6.79544e+09				0.0216752	62.14	0.172593		0.0956283	13.296		1	21.0283	21.2685	5699023600	65	4.54699e+09	22.4636	4.17439	22.2377	18.1328	74988752	75.9984	65.2559		2.82299e+09	4.06378e+07	-3.50656e+07	-0.86288	-3.50656e+07	-0.86288	1.47343e+09	8.09715e+09	0.181969	16.7353		0	14.67	5.84278e+09	21.0283			9	1771000	0
27	2005	Shenzhen Energy	15.2344	27	8.16613e+09				0.0213697	61.91	0.170946		0.118858	14.9504		1	18.2383	20.4335	6747378300	65	5.14391e+09	22.6324	4.17439	22.3611	18.1388	75437920	89.4428	65.3429	0.176904	2.90638e+09	1.13505e+07	-4.29964e+07	-3.78807	-4.29964e+07	-3.78807	1.57406e+09	8.69853e+09	0.180957	17.2072		0	17.57	6.90841e+09	18.2383			9	2650000	0
27	2006	Shenzhen Energy	13.8629	27	1.06654e+10				0.0449935	57.86	0.518574		0.153928	10.4629		1	36.1584	22.0805	6746507600	64	5.39524e+09	22.6323	4.15888	22.4088	18.1277	74602856	90.4323	64.9883	0.011063	6.1958e+09	1.67293e+08	189163	0.00113073	189163	0.00113073	2.07555e+09	9.25891e+09	0.224168	20.6845		0	16.95	9.40638e+09	36.1584			9	2508000	0
27	2007	Shenzhen Energy	11.01	27	1.17945e+10	23.9227	1.63731		0.0339626	75.19	0.531084	0.351979	0.151727	10.4508	-0.0910387	1	10.1023	22.684	9748779700	75	1.08823e+10	23.0004	4.31749	23.1104	18.2992	88557440	110.084	62.9745	0.217311	4.27455e+09	4.7609e+08	1.42803e+08	0.299949	1.42803e+08	0.299949	2.12678e+09	1.17975e+10	0.180274	15.9708	0.109089	0.779924	16.74	1.03566e+10	10.1023	0.109089		9	2256100	0
27	2008	Shenzhen Energy	6.8057	27	1.21013e+10	24.1037	1.53502	0.219771	0.0379229	76.07	0.675922	0.30987	0.123033	6.2421	0.0170634	1	2.7642	22.7331	9494333900	117	1.22554e+10	22.974	4.76217	23.2292	18.6904	130961560	72.4971	59.683	-0.34144	2.91448e+09	3.66239e+08	8.20521e+07	0.22404	8.20521e+07	0.22404	4.38311e+08	1.1483e+10	0.0381704	9.1827	0.0585985	1.14812	17.82	1.06429e+10	2.7642	0.0585985	0.00779221	9	8406200	0
27	2009	Shenzhen Energy	10.7626	27	1.21999e+10	24.1328	1.45343	-0.0991175	0.0339144	74.95	0.653819	0.335924	0.18144	10.6087	-0.0180555	1	7.0071	22.6072	1.06019e+10	137	1.3523e+10	23.0843	4.91998	23.3277	18.832	150878512	70.2679	62.2788	-0.030749	3.06118e+09	3.64758e+08	9.82655e+08	2.694	9.82655e+08	2.694	1.76479e+09	1.3498e+10	0.130745	16.4147	0.100793	0.928644	28.5	1.13887e+10	7.0071	0.100793	0.00692526	9	8024300	0
27	2010	Shenzhen Energy	7.6883	27	1.46411e+10	24.093	1.4467	-0.0959063	0.0390059	74.55	0.586637	0.388736	0.182848	7.8443	-0.0315084	1	9.4483	21.7775	1.14382e+10	127	1.38951e+10	23.1602	4.84419	23.3548	18.7676	141469312	80.8527	61.389	0.150635	2.5079e+09	3.25093e+08	1.60593e+08	0.493991	1.60593e+08	0.493991	1132894980	1.64969e+10	0.0686734	10.4741	0.0877614	0.77092	19.73	1.24647e+10	9.4483	0.0877614	0.0086211	9	6660900	0
27	2011	Shenzhen Energy	6.4953	27	1.87072e+10	24.1735	1.39607	0.0635392	0.0341645	75.54	0.621959	0.403228	0.243145	6.2439	0.0512719	1	15.422	22.053	1.33722e+10	3545	1.42681e+10	23.3164	8.17329	23.3813	21.6549	2538624256	5.26751	62.1851	-0.934851	3.35997e+09	2.62837e+08	1.09903e+08	0.418141	1.09903e+08	0.418141	1.07101e+09	1.65456e+10	0.0647311	7.9528	0.100823	0.862134	13.61	1.4387e+10	15.422	0.100823	0.0116895	9	10102800	0
27	2012	Shenzhen Energy	6.4118	27	1.65876e+10	24.2002	1.36626	-0.0114389	0.0414142	75.73	0.606247	0.429635	0.295731	6.3275	0.0180251	1	-10.8329	22.4946	1.17989e+10	3402	1.35029e+10	23.1913	8.13212	23.3262	21.6165	2443076096	4.82951	61.5295	-0.0831506	3.50719e+09	2.43249e+08	7.29499e+07	0.299897	7.29499e+07	0.299897	1.13113e+09	1.63838e+10	0.0690395	6.5031	0.0815396	0.84395	13.84	1.28285e+10	-10.8329	0.0815396	0.0129893	9	9870600	0
27	2013	Shenzhen Energy	8.1526	27	1.33764e+10	24.2316	1.31627	-0.0477423	0.0484381	74.29	0.595154	0.45379	0.216816	8.0264	-0.0263258	1	-3.7237	22.0453	1.12364e+10	3467	1.37594e+10	23.1424	8.15104	23.345	21.6338	2485755392	4.52032	60.8671	-0.0640217	4.05582e+09	3.04404e+08	7.40586e+07	0.24329	7.40586e+07	0.24329	1.42436e+09	1.50347e+10	0.0947386	9.2295	0.0687104	0.772531	13.59	12350782449	-3.7237	0.0687104	0.0186444	9	9994300	0
27	2014	Shenzhen Energy	9.7075	27	1.39797e+10	24.3724	1.23532	0.0795439	0.0440995	74.62	0.712718	0.431041	0.199243	9.0701	0.0476312	1	1.2571	23.033	1.13961e+10	3722	1.45737e+10	23.1565	8.22202	23.4025	21.6982	2650866944	4.29901	60.3988	-0.048958	5.11685e+09	1.19711e+09	8.73411e+07	0.07296	8.73411e+07	0.07296	1.88209e+09	1.60928e+10	0.116952	11.955	0.082987	0.888586	12.16	1.2506e+10	1.2571	0.082987	0.0197374	9	10713900	0
27	2015	Shenzhen Energy	6.7672	27	1.20974e+10	24.7849	1.07806	0.21517	0.0637769	76.81	1.3458	0.300372	0.212635	5.6236	0.0613643	1	-11.0032	24.0713	1.00485e+10	4805	1.83158e+10	23.0307	8.47741	23.631	21.9306	3344630528	3.00437	60.3988	-0.301149	1.1283e+10	4.97331e+09	1.20095e+08	0.0241479	1.20095e+08	0.0241479	1.7227e+09	1.99349e+10	0.086416	9.083	0.0660505	1.33504	13.34	1.113e+10	-11.0032	0.0660505	0.0215727	9	11905800	0
27	2016	Shenzhen Energy	4.9702	27	1.28486e+10	24.8319	1.07514	0.0355528	0.060428	77.02	1.38724	0.309311	0.311103	4.8561	-0.0700218	1	1.6903	22.9643	1.02081e+10	5333	2.03762e+10	23.0464	8.58167	23.7376	22.0262	3679950080	2.77397	60.3386	-0.0766892	8.85364e+09	4.10034e+09	1.4762e+08	0.0360019	1.4762e+08	0.0360019	1.53687e+09	1.95289e+10	0.0786973	6.2192	0.0452305	1.45139	11.3	1.13181e+10	1.6903	0.0452305	0.016555	9	12342900	0
27	2017	Shenzhen Energy	3.9029	27	1.62445e+10	25.0701	1.06057	0.148326	0.0618028	77.24	1.89446	0.260661	0.353639	3.4893	0.0207861	1	37.3538	23.9724	1.27921e+10	5845	3.0428e+10	23.2721	8.67334	24.1386	22.1251	4062463232	3.14885	55.0534	0.135143	9.11526e+09	5.54832e+09	1.67139e+08	0.0301243	1.67139e+08	0.0301243	1.09017e+09	2.76344e+10	0.0394497	3.4894	0.0366028	2.1239	8.1	1.55459e+10	37.3538	0.0366028	0.0262931	9	12989400	0
27	2018	Shenzhen Energy	3.7207	27	2.11366e+10	25.1668	1.02253	-0.00432866	0.0547758	78.51	2.07837	0.262071	0.410594	3.5491	0.00931904	1	19.179	24.0245	1.42641e+10	6649	3.46348e+10	23.381	8.80222	24.2681	22.2431	4571245568	3.12039	51.5076	-0.00903612	8.84866e+09	5.70579e+09	1.9387e+08	0.0339779	1.9387e+08	0.0339779	1155833407	3.7316e+10	0.0309742	3.0416	0.0491227	2.09544	8.1	18527395542	19.179	0.0491227	0.0189824	9	13283200	0
27	2019	Shenzhen Energy	4.5534	27	2.1236e+10	25.2888	0.956466	-0.0389663	0.064152	79.06	2.36335	0.253847	0.203338	4.2919	-0.00488578	1	12.358	24.099	1.54606e+10	6935	3.57407e+10	23.4616	8.84434	24.2996	22.2811	4748449792	3.25593	49.6879	0.0434358	3.63306e+09	4.88833e+08	3.21316e+08	0.657313	3.21316e+08	0.657313	2.90523e+09	2.70417e+10	0.107435	6.282	0.0541036	1.86177	8.74	2.0817e+10	12.358	0.0541036	0.019735	9	13789500	11
28	2000	Sinopharm Accord	-0.0878	27	1.18922e+08				3.79175e-05	65.55	0.0225956		-0.202534	-0.0921		1	19.6397	17.8228	388864089817900			33.5942						61.8832		7.46369e+07	31300000	-1.61174e+06	-0.0514933	-1.61174e+06	-0.0514933	-2.4272e+07	1.59286e+08	-0.152379	-0.5371		0	12.27	1.07899e+08	19.6397			11		0
28	2001	Sinopharm Accord	7.339	27	1.86988e+09				0.0609628	63.53	0.0534275		0.249549	5.2805		1	1446.52	19.3802	1.57825e+09	3663	1.26887e+08	21.1796	8.20604	18.6588	21.4546	2077821952	0.759568	48.3308		1.58886e+08	4680	-5.82486e+06	-1244.63	-5.82486e+06	-1244.63	2.6375e+07	1.96889e+08	0.133958	10.7879		0	14.42	1.66867e+09	1446.52			11		0
28	2002	Sinopharm Accord	1.2809	27	2.5243e+09				0.0747469	65.08	0.0494588		3.85625	1.3208		1	12.0612	19.5353	1.32918e+09	3145	1.3187e+08	21.0078	8.05357	18.6973	21.3243	1823960320	0.728733	34.8155	-0.0405955	1.09156e+08	4080	-3.33458e+06	-817.298	-3.33458e+06	-817.298	-8.29733e+06	1.93093e+08	-0.0429707	1.4324		0	16.78	1.86994e+09	12.0612			11		0
28	2003	Sinopharm Accord	1.943	27	2.1273e+09				0.0371078	62.76	0.0457455		0.424355	2.0102		1	-7.5277	19.1046	1.90808e+09	2746	1.53357e+08	21.3694	7.9179	18.8483	21.214	1633472512	1.16812	43.9309	0.60294	1.45679e+08	4080	-9.90457e+06	-2427.59	-9.90457e+06	-2427.59	5.54258e+06	2.39851e+08	0.0231084	4.5239		0	19.58	1.72917e+09	-7.5277			11		0
28	2004	Sinopharm Accord	3.0846	27	1.8338e+09				0.0421311	62.34	0.0378072		0.270632	3.3366		1	-8.8533	18.5947	1657840900	2632	1.36684e+08	21.2288	7.8755	18.7332	21.1716	1565768064	1.0588	65.0949	-0.0935795	8.08673e+07		-229092		-229092		5.55027e+06	2.5607e+08	0.0216748	7.8268		0	14.67	1.57609e+09	-8.8533			11	1676500	0
28	2005	Sinopharm Accord	4.1578	27	1.86406e+09				0.0624314	62.25	0.0492178		0.14648	3.7192		1	3.7741	17.4074	1691996500	2636	1.16861e+08	21.2492	7.87702	18.5765	21.1654	1555982208	1.08741	64.0182	0.0270212	1.69288e+08		-83885.1		-83885.1		2.08266e+07	2.36418e+08	0.0880925	9.5131		0	17.57	1.63557e+09	3.7741			11	2530000	0
28	2006	Sinopharm Accord	7.2913	27	6.47428e+09				0.58477	59.49	0.127048		0.265894	5.125		1	249.035	19.6507	283093600	3757	2.59592e+08	19.4613	8.23138	19.3746	21.5112	2198882816	0.128744	3.08797	-0.881605	2.14472e+08	9.13012e+06	505228	0.0553364	505228	0.0553364	1.21174e+08	3.65826e+08	0.331233	20.4615		0	16.95	5.70871e+09	249.035			11	3498900	0
28	2007	Sinopharm Accord	7.8819	27	8.0856e+09	21.7901	7.4366		0.42599	55.25	0.140109	0.067602	0.273923	7.525	0.0166623	1	20.4878	19.5514	443607800	3944	3.40639e+08	19.9105	8.27995	19.6463	21.5665	2323830016	0.190895	3.99147	0.482746	2.54834e+08		2.58771e+07		2.58771e+07		1.47487e+08	4.91856e+08	0.299858	28.5667	0.0301774	4.61479	16.74	6.87831e+09	20.4878	0.0301774		11	3860400	0
28	2008	Sinopharm Accord	7.6371	27	9.48254e+09	22.0273	6.04171	0.00222898	0.338313	58.32	0.180549	0.0562767	0.201691	6.8308	0.0242378	1	21.5467	20.3713	605698300	4164	3.7487e+08	20.2219	8.33423	19.7421	21.6182	2447114752	0.247515	4.48034	0.296604	3.4526e+08		3618.16		3618.16		1.7892e+08	5.66136e+08	0.316038	27.8405	0.0669333	4.67315	17.82	8.36035e+09	21.5467	0.0669333	0.0177761	11	5928000	0
28	2009	Sinopharm Accord	6.8242	27	1.19536e+10	22.3783	4.50527	0.0102922	0.299739	55.45	0.256404	0.0461532	0.239764	5.8139	0.0366128	1	25.0348	21.1446	820353100	3550	4.1878e+08	20.5252	8.1747	19.8529	21.4852	2142507776	0.382894	4.63505	0.54695	5.79472e+08		1.16995e+07		1.16995e+07		2.34849e+08	7.06706e+08	0.332315	26.5693	0.0517523	4.9598	28.5	1.09499e+10	25.0348	0.0517523	0.0111386	11	5982600	0
28	2010	Sinopharm Accord	7.1929	27	1.33711e+10	22.5649	3.86857	-0.0139508	0.218825	55.87	0.309107	0.0459004	0.22244	6.5808	0.0158758	1	18.7991	21.237	1374958800	4187	4.92558e+08	21.0417	8.33974	20.0151	21.6362	2491556096	0.551847	6.51011	0.441254	7.1179e+08		41241.3		41241.3		3.15552e+08	8.28731e+08	0.380765	27.8519	0.0678886	4.5741	19.73	1.30644e+10	18.7991	0.0678886	0.00691322	11	7121500	0
28	2011	Sinopharm Accord	7.6343	27	1.47945e+10	22.76	3.32151	-0.00819523	0.22118	58.24	0.375716	0.0444216	0.199047	6.9576	0.0293183	1	15.8132	21.1038	1580772200	4060	5.9968e+08	21.1812	8.30894	20.2119	21.619	2449132032	0.645442	6.4668	0.169602	9.52665e+08						3.97596e+08	1.16358e+09	0.341702	27.496	0.0296534	4.37269	13.61	1.51303e+10	15.8132	0.0296534	0.0177454	11	9075600	0
28	2012	Sinopharm Accord	8.9165	27	1.77224e+10	22.9528	2.87007	-0.014388	0.0242647	57.98	0.456891	0.0429954	0.198295	8.1347	0.00138297	1	18.8885	21.3448	1.61648e+10	4171	6.90488e+08	23.5061	8.33591	20.3529	21.6492	2524250368	6.40379	55.5402	8.92156	9.53992e+08						5.78899e+08	1.57924e+09	0.366568	30.4394	0.0348495	4.05469	13.84	1.80118e+10	18.8885	0.0348495	0.0173862	11	10453700	0
28	2013	Sinopharm Accord	8.2163	27	2.14e+10	23.1264	2.52889	-0.0145419	0.0217704	57.65	0.542921	0.0432601	0.189474	7.5617	0.0160266	1	17.6979	21.2291	1.94027e+10	4280	7.66742e+08	23.6887	8.36171	20.4577	21.6766	2594467584	7.4785	56.6355	0.167824	1.12773e+09	1.41697e+07					6.02535e+08	1.89268e+09	0.318351	25.8904	0.0420539	3.77325	13.59	2.11995e+10	17.6979	0.0420539	0.0147655	11	10760000	0
28	2014	Sinopharm Accord	8.1505	27	2.45891e+10	23.275	2.12026	-0.21334	0.0213697	63.38	0.629936	0.0434755	0.192265	7.5879	-0.0189994	1	12.995	21.6376	2.21958e+10	4594	7.45558e+08	23.8232	8.43251	20.4296	21.7367	2754951680	8.0567	57.6875	0.0773146	8.81002e+08	1.34401e+07					7.31071e+08	4.19431e+09	0.174301	18.6179	-0.0621015	1.64448	12.16	2.39543e+10	12.995	-0.0621015	0.0274804	11	12930000	0
28	2015	Sinopharm Accord	8.2549	27	2.91496e+10	23.3049	2.03314	-0.0691014	0.0189518	65.56	0.647377	0.0469693	0.180962	8.1333	0.0540926	1	8.5112	19.1664	2.42309e+10	4310	1.07941e+09	23.9109	8.36869	20.7997	21.6993	2653816320	9.13057	57.6875	0.13329	1.58342e+09	1.27104e+07					8.49179e+08	5.10106e+09	0.166471	14.9014	0.0792821	1.37464	13.34	2.59931e+10	8.5112	0.0792821	0.031231	11	11896000	0
28	2016	Sinopharm Accord	9.8688	27	4.52574e+10	23.7826	1.4837	0.00495955	0.0277486	62.67	1.08167	0.0197132	0.198954	7.9947	0.046318	1	9.0672	20.7599	3.09825e+10	21192	4.8701e+08	24.1567	9.96138	20.0038	23.0414	10156986368	3.05036	46.4805	-0.665918	3.72352e+09	2.03566e+08	1.26392e+08	0.620892	1.26392e+08	0.620892	1.32469e+09	6.35671e+09	0.208393	17.0691	0.0690922	1.39093	11.3	4.12484e+10	9.0672	0.0690922	0.0310103	11	11260000	0
28	2017	Sinopharm Accord	7.1781	27	46403001555	23.8298	1.41602	-0.0448024	0.0237229	67.44	1.13134	0.020838	0.210971	7.0125	0.0233663	1	0.0371	20.0595	3.1023e+10	22480	5.5171e+08	24.158	10.0204	20.1285	23.0986	10754795520	2.88457	46.5238	-0.0543513	4.39957e+09	2.07919e+08	714186	0.00343492	714186	0.00343492	1.1744e+09	7.068e+09	0.166158	11.8542	0.0575238	1.25068	8.1	4.12636e+10	0.0371	0.0575238	0.0199548	11	11427000	0
28	2018	Sinopharm Accord	6.9941	27	4.6794e+10	24.0882	1.18379	-0.0654232	0.0245817	67.53	1.46904	0.0183458	0.196851	6.1979	0.136844	1	4.5052	21.9362	3.18667e+10	24821	6.07934e+08	24.1848	10.1194	20.2256	23.1892	11774425088	2.70644	45.7317	-0.0617537	8.28929e+09	1.99509e+08	-6718.24	-3.36739e-05	-6718.24	-3.36739e-05	1.31553e+09	1.06648e+10	0.123353	11.5226	0.045717	1.08045	8.1	4.31224e+10	4.5052	0.045717	0.0109223	11	13369400	11
28	2019	Sinopharm Accord	6.3683	27	5.58039e+10	24.2354	1.11524	0.0432168	0.0216532	69.95	1.7005	0.0175407	0.200597	5.9323	0.0235895	1	20.6931	19.7535	3.88864e+10	27247	6.126e+08	24.3839	10.2127	20.2332	23.2704	12770563072	3.045	46.2391	0.125096	9.05422e+09	1.71886e+08	-8.49867e+07	-0.494436	-8.49867e+07	-0.494436	1.60278e+09	1.08545e+10	0.14766	10.4098	0.0596753	1.18235	8.74	5.20458e+10	20.6931	0.0596753	0.0235991	11	18818200	8
29	2000	Deep room A	3.0726	27	8.46401e+08				3.73534e-05	74.494	0.541771		0.0509536	3.1279		1	17.8602	20.0069	20178728641400			30.6357						25.5702		3.32919e+08	1.81505e+06	2.36029e+06	1.3004	2.36029e+06	1.3004	7.23587e+07	8.23959e+08	0.0878183	4.9042		0	12.27	8.52841e+08	17.8602			8		0
29	2001	Deep room A	-11.5163	27	6.4532e+08				2.21418	74.1832	0.398198		-0.00388688	-12.5785		1	-27.7413	20.3619	2.40603e+08	2753	3.90213e+08	19.2987	7.92045	19.7822	21.2614	1712818304	0.140472	24.3895		3.45675e+08	1.77883e+06	-3.57939e+07	-20.1221	-3.57939e+07	-20.1221	-4.59841e+08	6.306e+08	-0.729212	-41.0035		0	14.42	6.16251e+08	-27.7413			8		0
29	2002	Deep room A	3.4663	27	7.85711e+08				0.54086	74.18	0.384828		0.113402	3.7391		1	21.3875	20.4068	299420000	2706	3.71737e+08	19.5174	7.90323	19.7337	21.2441	1683483648	0.177857	25.0017	0.266142	2.51016e+08	1.6754e+06	1.55877e+08	93.0385	1.55877e+08	93.0385	-1.3527e+08	7.25177e+08	-0.186533	1.3687		0	16.78	7.48052e+08	21.3875			8		0
29	2003	Deep room A	1.7696	27	9.84417e+08				0.30111	74.091	0.356279		0.440658	1.8472		1	28.6519	20.3468	4.09823e+08	2480	2.9041e+08	19.8312	7.81601	19.4868	21.1566	1542343040	0.265714	26.601	0.493975	2.64513e+08	1.70471e+06	1.03758e+07	6.08652	1.03758e+07	6.08652	1.31343e+07	9.00471e+08	0.0145861	0.4001		0	19.58	9.62384e+08	28.6519			8		0
29	2004	Deep room A	-4.4303	27	5.88912e+08				0.611527	74.24	0.329142		-0.0107891	-4.6412		1	-40.7158	20.0464	176341100	2103	2.22075e+08	18.9879	7.65112	19.2185	21.0006	1319648640	0.133627	19.3104	-0.497102	1.99325e+08	1.70421e+06	-1.07532e+07	-6.30979	-1.07532e+07	-6.30979	-9.36025e+07	8.50533e+08	-0.110052	-13.2593		0	14.67	5.70542e+08	-40.7158			8	1940000	0
29	2005	Deep room A	1.6733	27	9.40323e+08				0.125044	74.04	0.301145		0.235081	1.7609		1	49.3565	19.9952	5.31061e+08	2421	2.01704e+08	20.0904	7.79194	19.1223	21.118	1484057600	0.357844	38.9332	1.67793	3.27021e+08	1.61639e+07	4.65364e+07	2.87903	4.65364e+07	2.87903	4.86627e+06	9.18817e+08	0.00529623	1.1753		0	17.57	8.52141e+08	49.3565			8	2344100	0
29	2006	Deep room A	1.7138	27	9.90435e+08				0.220757	67.26	0.312621		0.0449843	1.6734		1	16.8745	19.3146	565633100	2323	1.8593e+08	20.1535	7.75061	19.0409	21.0783	1426202880	0.396601	35.6596	0.108306	4.72503e+08		4.56253e+06		4.56253e+06		7.02424e+07	3.40365e+08	0.206374	1.8422		0	16.95	9.95936e+08	16.8745			8	2440500	0
29	2007	Deep room A	2.6911	27	6.77836e+08	21.5582	3.60474		0.136952	65.85	0.310422	0.0351747	0.246333	2.7426	-0.0077928	1	-15.1423	19.8652	5.10544e+08	1886	7.63245e+07	20.051	7.54221	18.1505	20.8545	1140234496	0.447753	37.74	0.128977	4.52561e+08	645470	2.74863e+07	42.5834	2.74863e+07	42.5834	9.00093e+07	6.7031e+08	0.13428	3.3966	-0.0229538	0.987808	16.74	8.45128e+08	-15.1423	-0.0229538		8	3596500	0
29	2008	Deep room A	2.8016	27	6.1994e+08	21.5411	3.63298	-0.0509385	0.240939	65.39	0.304525	0.036593	0.533177	2.8258	-0.0532435	1	-16.4617	18.2582	318340000	1926	7.08945e+07	19.5786	7.5632	18.0767	20.8691	1157027072	0.275136	28.1691	-0.385518	4.03015e+08	7.46021e+07	-355691	-0.00476784	-355691	-0.00476784	1.1599e+08	7.06295e+08	0.164223	1.6108	-0.0364263	0.892578	17.82	7.06005e+08	-16.4617	-0.0364263	-0.00957836	8	3561800	0
29	2009	Deep room A	2.6913	27	7.92025e+08	21.9355	2.76933	0.353473	0.274852	64.81	0.457117	0.025746	0.441204	2.2528	0.022508	1	6.2573	20.672	255470000	1905	6.62834e+07	19.3586	7.55224	18.0095	20.8564	1142356992	0.223634	21.2721	-0.187187	4.49709e+08	6.36061e+07	7.92152e+06	0.12454	7.92152e+06	0.12454	1.04163e+08	1.07375e+09	0.0970089	1.6592	-0.122616	1.76492	28.5	7.50182e+08	6.2573	-0.122616	-0.0375824	8	3333000	0
29	2010	Deep room A	4.9224	27	1.25399e+09	21.9409	2.73501	-0.036002	0.163379	64.57	0.459687	0.0254122	0.24255	4.9093	-0.000854041	1	36.1077	20.4	428410000	1862	6.45265e+07	19.8756	7.52941	17.9826	20.8353	1118513152	0.383017	26.2137	0.712697	4.40327e+08	6.06062e+07	629645	0.0103891	629645	0.0103891	2.06973e+08	1.75425e+09	0.117984	6.3813	-0.0529881	1.59973	19.73	1.02106e+09	36.1077	-0.0529881	0.00241073	8	3556400	0
29	2011	Deep room A	4.4678	27	8.72349e+08	21.8976	2.7806	-0.0780945	0.134596	64.52	0.439231	0.0275151	0.240695	4.5665	-0.0137246	1	0.523	16.8112	483876500	1786	6.09186e+07	19.9973	7.48773	17.925	20.7964	1075825664	0.449772	29.4498	0.174287	7.40291e+08	4.06822e+08	-22828.2	-5.61136e-05	-22828.2	-5.61136e-05	247274119	1.11789e+09	0.221196	6.846	0.0355841	1.31101	13.61	1.0264e+09	0.523	0.0355841	-0.115053	8	5269400	0
29	2012	Deep room A	4.0219	27	1.15125e+09	22.035	2.52324	0.0472158	0.103991	65.16	0.507223	0.0211291	0.221503	3.7638	0.0373053	1	0.3656	20.7586	6.5501e+08	1777	6.32048e+07	20.3002	7.48268	17.9619	20.7938	1073036608	0.610427	39.7204	0.357191	5.31236e+08	3.44303e+07	1.65331e+06	0.0480189	1.65331e+06	0.0480189	2.36647e+08	1.78256e+09	0.132757	6.7519	0.00738258	1.4635	13.84	1.03015e+09	0.3656	0.00738258	0.44994	8	6244900	0
29	2013	Deep room A	7.6039	27	2.03185e+09	22.1619	2.28764	-0.00957961	0.0456693	64.63	0.577127	0.0187121	0.248646	7.1508	0.0132421	1	105.454	19.9703	1.39795e+09	1736	6.07157e+07	21.0583	7.45934	17.9217	20.7716	1049496064	1.33202	41.2635	1.18211	5.25374e+08						2.97309e+08	1.99113e+09	0.149316	13.0487	0.0462513	1.42945	13.59	2.11648e+09	105.454	0.0462513	-0.000993602	8	5911700	0
29	2014	Deep room A	10.107	27	1.80497e+09	22.1992	2.17242	-0.0902167	0.0457985	68.03	0.598992	0.0187213	0.256084	9.9222	0.0344703	1	0.7479	19.7072	1.41889e+09	1839	5.43213e+07	21.0731	7.51698	17.8104	20.8162	1097339520	1.29302	36.6155	-0.0292743	6.96421e+08	1.74642e+07					3.99481e+08	1.97936e+09	0.201823	14.8095	0.0736354	1.15193	12.16	2.13231e+09	0.7479	0.0736354	0.147573	8	6615500	0
29	2015	Deep room A	10.3398	27	2.56762e+09	22.1536	2.18641	-0.116663	0.0464416	66	0.569907	0.0206677	0.265515	10.5812	0.11941	1	1.4564	19.2441	1267905057	1785	5.2214e+07	20.9606	7.48717	17.7709	20.7884	1067302912	1.18795	36.6155	-0.0812596	1.19322e+09	1.74642e+07	350000	0.020041	350000	0.020041	4.09294e+08	2.05328e+09	0.199337	13.4037	0.262479	0.896998	13.34	2.16337e+09	1.4564	0.262479	0.16057	8	7027500	0
29	2016	Deep room A	10.375	27	2.31908e+09	22.0545	2.22744	-0.290717	0.0593399	65.71	0.515696	0.0246289	0.267572	10.9154	0.0251828	1	8.7206	16.9936	1.2126e+09	1969	4.55318e+07	20.916	7.58528	17.6339	20.8668	1154368640	1.05044	32.2111	-0.115753	1.28352e+09	1.74642e+07	402919	0.0230711	402919	0.0230711	4.1874e+08	2.15451e+09	0.194355	12.5239	0.13913	0.504631	11.3	2.35202e+09	8.7206	0.13913	0.128269	8	6769300	0
29	2017	Deep room A	6.0262	27	1.40585e+09	22.1069	2.11863	-0.036397	0.0916233	65.71	0.543214	0.024134	0.242256	5.8723	-0.0146306	1	-42.7764	16.8553	5.40387e+08	1912	3.79379e+07	20.1078	7.5559	17.4515	20.8325	1115443200	0.48446	25.0829	-0.538805	1.22454e+09	1.74642e+07	4.9716e+06	0.284673	4.9716e+06	0.284673	2.38806e+08	2.0474e+09	0.116639	6.7611	-0.00446226	0.477493	8.1	1.34591e+09	-42.7764	-0.00446226	0.186452	8	7202500	0
29	2018	Deep room A	15.3832	27	2.21652e+09	22.2635	1.8491	-0.0283559	0.0463999	65.71	0.634782	0.0213641	0.267686	14.2678	-0.012569	1	61.6143	16.6806	1.59547e+09	1954	3.39262e+07	21.1904	7.57763	17.3397	20.8459	1130519936	1.41127	45.824	1.91309	2.06599e+09	1.74642e+07	1.71743e+07	0.983396	1.71743e+07	0.983396	6.64774e+08	2.39836e+09	0.277179	16.346	0.227731	0.457756	8.1	2.17519e+09	61.6143	0.227731	0.220453	8	7553300	0
29	2019	Deep room A	14.8782	27	2.6486e+09	22.3145	1.7409	-0.101849	0.0341224	65.71	0.669357	0.0205627	0.260643	14.5088	0.0730563	1	17.1734	17.5938	2.01787e+09	1925	3.0522e+07	21.4253	7.56268	17.234	20.8279	1110259840	1.81748	49.4599	0.287828	2.53593e+09	2.47939e+07	3.14257e+07	1.26748	3.14257e+07	1.26748	7.24712e+08	2.82494e+09	0.25654	15.7863	0.122943	0.392821	8.74	2.54874e+09	17.1734	0.122943	0.193332	8	9020800	0
30	2000	Fawer shares	5.7812	27	7.06726e+08				6.91407e-06	76.8	0.102616		0.238829	6.1478		1	-26.9963	16.0307	103878745531900			32.2742						65.296		1.49453e+08	80400	1.85671e+07	230.934	1.85671e+07	230.934	9.67879e+06	-2.99293e+08	-0.0323389	6.5787		0	12.27	7.39839e+08	-26.9963			9		0
30	2001	Fawer shares	-101.345	27	5.69626e+07				1.22126	75.24	-0.0267979		-0.00545786	-214.638		1	-30.4993	17.4467	4.69834e+08	1318	3.88058e+07	19.9679	7.18387	17.4741	20.5111	808826560	0.580883	65.7783		2.01589e+07		-3.2661e+07		-3.2661e+07		-5.36446e+08	-1.1517e+09	0.465787			0	14.42	5.14193e+08	-30.4993			9		0
30	2002	Fawer shares	-162.555	27	6.36372e+06				30.9496	74.65	-0.000861974		-4.52711e-05	-259.018		1	-98.6947		6.71182e+06	1054	2.93561e+07	15.7194	6.96035	17.195	20.3038	657403264	0.0102096	71.9912	-0.982424	1.85821e+06		-1.47575e+07		-1.47575e+07		-2.46826e+08	-1.6175e+09	0.152598			0	16.78	6.71182e+06	-98.6947			9		0
30	2003	Fawer shares	15.1845	27	9.57331e+07				0.396144	74.09	0.0167381		0.000570164	11.6716		1	1051.22	17.4371	71182900	753	1.21235e+08	18.0808	6.62407	18.6132	20.081	526079616	0.135308	66.3183	12.253	2.74581e+07	44400	4.43393e+07	998.634	4.43393e+07	998.634	-5.06168e+07	-1.4928e+09	0.0339074			0	19.58	7.72678e+07	1051.22			9		0
30	2004	Fawer shares	-4.5274	27	1.60525e+08				0.285605	73.97	0.0109535		0.0112689	-5.1329		1	84.5618	17.7404	142600000	751	1.12125e+08	18.7756	6.62141	18.5351	20.0749	522886432	0.272717	71.9912	1.01552	1.43601e+08	1.26374e+08	-146224	-0.00115707	-146224	-0.00115707	-6.32054e+07	-1.53773e+09	0.0411032			0	14.67	1.42607e+08	84.5618			9	674000	0
30	2005	Fawer shares	-12.7588	27	9.91831e+07				0.369923	74.47	-0.000123922		-0.0193183	-54.9558		1	-42.61		81840000	683	9.44285e+06	18.2203	6.52649	16.0608	19.8728	427204832	0.191571	71.9912	-0.297547	85997.3		-2.12916e+07		-2.12916e+07		-4.65048e+07	-1.66467e+09	0.0279364			0	17.57	8.1842e+07	-42.61			9	781000	0
30	2006	Fawer shares	138.1	27						75.13	0.000894528		0	159.79		1	-98.4585			13	8.86552e+06		2.56495	15.9977	16.4354	13734808	0		-1	76550.2		7.23445e+06		7.23445e+06		1.10653e+07	-9.38398e+08	-0.0117917			0	16.95	1.26161e+06	-98.4585			9	662000	0
30	2007	Fawer shares	44.6809	27		17.1171	551.399			74.31	0.000701095	0.681324	0	46.879	-0.00273843	1	42.8896			11	8.2869e+06		2.3979	15.9302	16.2874	11844300	0			2188.68		1626114		1626114		-2.37514e+07	-9.58995e+08	0.0247669		-0.117046	-1.01657	16.74	1.80271e+06	42.8896	-0.117046		9	701000	0
30	2008	Fawer shares	-198.392	27		16.7037	837.866	0.580806		67.71	0.000798311	0.408526	0	-249.167	0.00155198	1	-5.727			9	6.6238e+06		2.19722	15.7062	16.1025	9845713	0			2.55866e+08	2.55836e+08	-596265	-0.00233065	-596265	-0.00233065	-3.16141e+07	-9.9663e+08	0.031721		-0.0208374	-1.01042	17.82	1.69947e+06	-5.727	-0.0208374	20.4127	9	542000	0
30	2009	Fawer shares	131.039	27		17.5506	359.607	-0.567454		67.68	0.00277017	0.088867	0	93.6116	-0.000182923	1	9.0909			8	3.47872e+06		2.07944	15.0622	15.9693	8617060	0			4.16976e+08	4.16954e+08					-3.38846e+07	-9.882e+08	0.0342892		-0.00400232	-1.02443	28.5	1.85397e+06	9.0909	-0.00400232	11.2161	9	559000	0
30	2010	Fawer shares	-659.901	27		18.1185	209.48	-0.297701		66.6	0.00554552	0.0108019	0	-516.937	0.00269382	1	-20.152			8	55256.1		2.07944	10.9197	15.7687	7050829	0			4.6512e+08	4.64898e+08	2.82628e+06	0.00607935	2.82628e+06	0.00607935	-2.11007e+07	-2.10443e+09	0.0100268		0.00272195	-1.03514	19.73	1.48036e+06	-20.152	0.00272195	10.7382	9	639000	0
30	2011	Fawer shares	2078.55	27		18.0077	202.083	-0.967096		53.66	0.00497244	0	0	2200.28	0.0190932	1	-92.6365			8			2.07944							5.31618e+08	5.30133e+08	201165	0.000379461	201165	0.000379461	-6.89353e+06	2.04158e+06	-3.37656		0.0172797	31.4108	13.61	109007	-92.6365	0.0172797	10.0782	9	659000	0
30	2012	Fawer shares	-8.2932	27		17.0185	541.889	0.10092		46.27	0.00184904	0	0	-15.2974	-0.0535466	1	-100	14.3163		5			1.60944							5.48468e+08	5.48301e+08	140000	0.000255334	140000	0.000255334	-3.82902e+06	-1.64743e+06	2.32423	-1871.88	-0.120603	-15.9361	13.84		-100	-0.120603	16.2101	9	386000	0
30	2013	Fawer shares	17.6713	27	3.90905e+09	22.6848	2.27415	-0.622691	0.0928904	76.71	0.438173	0.163142	0.0508919	8.8662	-0.0374626	1	8.2738	19.6619	5.02454e+09	6371	1.38176e+09	22.3376	8.75951	21.0466	22.05	3768813056	1.33319	69.1907		8.87028e+08	5.78101e+08					1.76126e+08	2.67588e+09	0.0658199	28.6289	-0.0105348	0.673838	13.59	5.2278e+09	8.2738	-0.0105348	40.4533	9	3523700	0
30	2014	Fawer shares	9.978	27	4.90858e+09	22.7072	2.17524	-0.142894	0.103644	73.63	0.443621	0.171383	0.0428402	9.8677	0.0350761	1	-4.166	19.5838	4.80539e+09	6344	1.37635e+09	22.293	8.75527	21.0427	22.0462	3754248704	1.27999	74.1581	-0.0399063	1.14444e+09	5.80729e+08					1.87809e+08	2.95814e+09	0.0634888	15.4673	0.0494923	0.526826	12.16	5.01001e+09	-4.166	0.0494923	0.172486	9	3818000	0
30	2015	Fawer shares	6.9756	27	4.41966e+09	22.8133	1.98977	-0.00335607	0.11143	72.22	0.463709	0.219498	0.0209067	6.6244	0.0444833	1	-13.5429	19.729	4.46189e+09	7080	1.77074e+09	22.2188	8.86503	21.2947	22.1535	4179716096	1.06751	74.1581	-0.165998	1.45864e+09	5.35932e+08	1.66248e+07	0.0310203	1.66248e+07	0.0310203	8.6988e+07	3848574665	0.0226027	11.1968	0.041266	0.524129	13.34	4.33151e+09	-13.5429	0.041266	0.193399	9	5013000	0
30	2016	Fawer shares	8.0744	27	5.0703e+09	22.9286	1.83022	0.0570302	0.0942031	70.36	0.540131	0.188533	0.0413868	7.6349	0.0286035	1	35.2169	19.0359	6.06266e+09	6975	1.73184e+09	22.5254	8.85009	21.2724	22.1395	4121489920	1.47099	74.5181	0.37796	1.86006e+09	6.77341e+08	2.64259e+06	0.00390142	2.64259e+06	0.00390142	2.03177e+08	3.907e+09	0.0520033	13.7285	0.0662157	0.571092	11.3	5.85694e+09	35.2169	0.0662157	0.173218	9	4314500	0
30	2017	Fawer shares	8.9164	27	5.60824e+09	23.0616	1.67376	0.0723274	0.0861907	70.84	0.627501	0.177678	0.0688503	8.3609	0.0292255	1	22.8161	18.85	7.33629e+09	6968	1.77344e+09	22.7161	8.84908	21.2962	22.1398	4122645760	1.77951	73.4238	0.209739	2.10621e+09	6.20767e+08					3.50028e+08	4.25221e+09	0.0823167	15.2231	0.0446624	0.638782	8.1	7.19326e+09	22.8161	0.0446624	0.24624	9	3420000	0
30	2018	Fawer shares	8.0066	27	6.83394e+09	23.1813	1.52898	0.00013597	0.0672744	72.52	0.703876	0.179634	0.0314796	7.555	0.00904512	1	9.1651	19.5896	8.02156e+09	7560	2.22752e+09	22.8054	8.93063	21.5242	22.2215	4473732608	1.79304	73.539	0.00759987	2.3035e+09	7.13656e+08	3.5101e+07	0.0491847	3.5101e+07	0.0491847	3.62761e+08	4.84305e+09	0.0749033	14.5354	0.0292828	0.638926	8.1	7.85254e+09	9.1651	0.0292828	0.231061	9	3720000	0
30	2019	Fawer shares	7.5954	27	7.08026e+09	23.2821	1.45307	0.0853495	0.0487	72.91	0.783339	0.17659	0.0692407	7.2314	-0.01659	1	28.16	19.9956	1.03879e+10	7445	2.34573e+09	23.0639	8.9153	21.5759	22.2107	4425746432	2.34715	74.3093	0.309035	2.23702e+09	8.34427e+08					5.41111e+08	5.07216e+09	0.106683	13.6651	0.0283393	0.733453	8.74	1.00638e+10	28.16	0.0283393	0.244586	9	4360000	0
31	2000	Joy	3.4953	27	2.35255e+08				5.50657e-05	65.22	0.0643141		0.196759	3.8114		1	25.0483	18.5229	268971308858500			33.2256						30.9617		1.74441e+08	1.64478e+07	1.64872e+07	1.00239	1.64872e+07	1.00239	3.11213e+07	3.01309e+08	0.103287	2.1955		0	12.27	3.1373e+08	25.0483			11		0
31	2001	Joy	6.883	27	3.45821e+08				0.625111	65.66	0.0778279		0.152617	6.4002		1	-4.7361	19.5456	1.28626e+08	490	7.4733e+08	18.6724	6.19441	20.432	19.7966	395857216	0.32493	25.7202		1.92116e+08	6.27292e+07	2.50098e+07	0.398695	2.50098e+07	0.398695	7.14266e+07	8.48444e+08	0.0841854	6.3658		0	14.42	3.12453e+08	-4.7361			11		0
31	2002	Joy	7.1438	27	3.27991e+08				0.669481	66.21	0.06907		0.123735	7.2716		1	31.8346	19.4854	1.52567e+08	486	7.67318e+08	18.8431	6.18621	20.4584	19.7907	393557280	0.387661	23.14	0.193058	1.47895e+08	6.66451e+07	3.3511e+07	0.502828	3.3511e+07	0.502828	7.42812e+07	9.23661e+08	0.0804204	7.1619		0	16.78	4.11921e+08	31.8346			11		0
31	2003	Joy	7.6854	27	3.12522e+08				0.401786	65.35	0.0741462		0.120315	7.401		1	-19.6809	19.4631	1.62189e+08	485	8.23373e+08	18.9043	6.18415	20.5289	19.7924	394198848	0.411439	30.6243	0.0613392	9.20888e+07	3.65855e+06	7.84136e+06	2.1433	7.84136e+06	2.1433	1.02102e+08	9.4126e+08	0.108474	8.2075		0	19.58	3.30851e+08	-19.6809			11		0
31	2004	Joy	7.8821	27	3.31952e+08				0.430427	66.22	0.079375		0.100357	7.5015		1	4.2193	20.3537	1.71237e+08	482	1.00417e+09	18.9586	6.17794	20.7274	19.7966	395871552	0.432556	31.0241	0.0513239	1.04472e+08		3.05361e+07		3.05361e+07		9.46034e+07	8.26354e+08	0.114483	9.238		0	14.67	3.44811e+08	4.2193			11	4830000	0
31	2005	Joy	7.8205	27	3.54824e+08				0.458835	68.49	0.0768545		0.0805327	7.7826		1	6.0142	20.1363	1.73685e+08	434	1.02839e+09	18.9728	6.07304	20.7513	19.7068	361877280	0.479954	29.681	0.109577	7.74505e+07		5.16662e+07		5.16662e+07		8.41172e+07	8.94887e+08	0.0939975	9.825		0	17.57	3.65548e+08	6.0142			11	4078800	0
31	2006	Joy	8.1177	27	3.75026e+08				0.63121	60.88	0.13866		0.0665985	6.5145		1	0.4066	20.9942	1.55484e+08	485	1.16103e+09	18.8621	6.18415	20.8726	19.809	400813856	0.387921	28.0879	-0.191754	4.08412e+08	1.80979e+08	1.13066e+08	0.624748	1.13066e+08	0.624748	7.53394e+07	1.33528e+09	0.0564222	11.3202		0	16.95	3.67034e+08	0.4066			11	6733500	0
31	2007	Joy	12.3834	27	9.69719e+08	22.5165	3.51589		0.297096	57.46	0.307147	0.0382796	0.153769	9.4393	0.228285	1	124.439	21.912	4.89705e+08	1353	2.77206e+08	20.0093	7.21008	19.4403	20.629	910068288	0.538097	37.1402	0.387131	2.06197e+09	4.62868e+08	3.66722e+08	0.792283	3.66722e+08	0.792283	3.30669e+08	2.38134e+09	0.138859	18.0964	-0.0590859	0.643571	16.74	8.2377e+08	124.439	-0.0590859		11	12265500	0
31	2008	Joy	3.2142	27	8.95243e+08	22.9258	2.71287	0.628931	0.220079	58.63	0.465757	0.0285765	0.314089	2.6745	-0.0337574	1	31.9357	22.3463	754741995	1455	3.31306e+08	20.4419	7.28276	19.6186	20.7007	977657792	0.77199	43.3813	0.434666	1.66261e+09	3.69219e+08	5.23468e+07	0.141777	5.23468e+07	0.141777	2.92487e+08	3.2297e+09	0.0905615	4.2932	-0.383495	1.76121	17.82	1.08685e+09	31.9357	-0.383495	0.0183559	11	11487100	0
31	2009	Joy	4.4258	27	2.30694e+09	23.3101	1.92653	-0.194792	0.102422	53.97	0.693689	0.0199003	0.164372	3.7197	0.00307185	1	85.2644	21.5213	1716156615	1513	2.70998e+08	21.2634	7.32185	19.4176	20.7248	1001562176	1.71348	53.2458	1.21956	6.46185e+09	5.12765e+09	2.52987e+08	0.0493378	2.52987e+08	0.0493378	4.50743e+08	4.47302e+09	0.100769	8.2002	0.00592624	1.05589	28.5	2.01354e+09	85.2644	0.00592624	0.0118223	11	12000400	0
31	2010	Joy	5.1461	27	3.29625e+09	23.7276	1.6267	0.355309	0.130361	57.08	1.05887	0.0143707	0.255553	4.2678	0.0527049	1	-20.9782	22.6193	1.81318e+09	1692	2.49578e+08	21.3183	7.43367	19.3353	20.8178	1099117952	1.64967	53.5956	-0.0372383	6.0258e+09	3.52529e+09	8.41055e+08	0.238577	8.41055e+08	0.238577	5.04807e+08	7.78462e+09	0.0648467	8.7426	-0.178107	2.29031	19.73	2.11357e+09	-20.9782	-0.178107	0.00524306	11	14379900	0
31	2011	Joy	5.2337	27	5.85832e+09	24.2077	1.35752	0.122978	0.0552435	59.16	1.72501	0.00630523	0.317033	4.2361	0.0306081	1	101.915	22.4308	5.24088e+09	1887	1.70715e+08	22.3798	7.54274	18.9555	20.8939	1186106496	4.41856	59.087	1.67845	6.60052e+09	2.65416e+09	6.30942e+08	0.237718	6.30942e+08	0.237718	1.35737e+09	1.07892e+10	0.125808	9.2327	-0.074023	3.58041	13.61	5.54107e+09	101.915	-0.074023	0.00330984	11	15023600	0
31	2012	Joy	3.882	27	7.67482e+09	24.2786	1.31603	-0.00264559	0.0409931	55.28	1.85291	0.00554572	0.322713	3.7491	0.0576137	1	43.3818	22.4345	7.3975e+09	2442	4.37039e+08	22.7244	7.80057	19.8955	21.163	1552259200	4.76563	58.1687	0.0785495	8.74879e+09	2.78601e+09	6.0838e+08	0.218369	6.0838e+08	0.218369	1.31331e+09	1.20095e+10	0.109356	10.9344	0.075526	3.53744	13.84	7.94489e+09	43.3818	0.075526	0.00203359	11	13470800	0
31	2013	Joy	4.3044	27	1.08353e+10	24.4271	1.24145	-0.000695219	0.0326895	54.69	2.15105	0.00503359	0.250522	4.0074	0.000216224	1	28.1156	23.2936	9.39696e+09	2540	5.91331e+08	22.9637	7.83992	20.1979	21.2117	1629806464	5.76569	57.6751	0.209848	1.00632e+10	3.13809e+09	2.34227e+08	0.0746399	2.34227e+08	0.0746399	8.65912e+08	1.29797e+10	0.0667127	10.3851	-0.0808296	3.5263	13.59	1.01786e+10	28.1156	-0.0808296	0.00665033	11	11557200	0
31	2014	Joy	4.0652	27	9.99998e+09	24.5587	1.1751	-0.0120118	0.0405551	55.29	2.44104	0.00466726	0.357993	3.8147	0.0297613	1	-11.1784	23.3935	8.32642e+09	2773	5.87332e+08	22.8427	7.92769	20.1911	21.2875	1758071296	4.73611	59.6368	-0.17857	1.09504e+10	3.65975e+09	9.17161e+08	0.250607	9.17161e+08	0.250607	8.0798e+08	1.76524e+10	0.0457716	10.5073	-0.0445208	3.34236	12.16	9.04083e+09	-11.1784	-0.0445208	0.000987543	11	11555500	0
31	2015	Joy	3.6341	27	1.60852e+10	24.7364	1.13897	0.0388444	0.0279227	51.29	2.92043	0.00401447	0.285112	3.3381	0.0365461	1	49.3175	23.5552	1.2887e+10	2859	5.66877e+08	23.2795	7.95823	20.1557	21.3122	1802146688	7.1509	59.6368	0.509867	1.27157e+10	3.38271e+09	1.58371e+09	0.468177	1.58371e+09	0.468177	5.03569e+08	2.36585e+10	0.0212849	12.067	-0.0328302	3.99027	13.34	1.34995e+10	49.3175	-0.0328302	0.000661187	11	11336300	0
31	2016	Joy	4.5909	27	2.19937e+10	24.8387	1.12218	0.0202411	0.0252911	51.46	3.23107	0.00842537	0.403142	4.3678	0.0638912	1	31.3355	23.4511	1.71717e+10	3122	6.28512e+08	23.5665	8.04623	20.2589	21.3935	1954757120	8.78458	59.5181	0.228459	1.79037e+10	4.28105e+09	5.48537e+07	0.0128131	5.48537e+07	0.0128131	2.17466e+09	2.12191e+10	0.102486	12.1333	0.111585	4.42873	11.3	1.80252e+10	31.3355	0.111585	0.00149661	11	13706400	0
31	2017	Joy	4.7736	27	1.91894e+10	25.0507	1.0928	0.0357492	0.0355219	53	4.00522	0.00401703	0.27558	4.3175	-0.0447435	1	-22.0959	23.5677	1.30177e+10	3307	5.68454e+08	23.2896	8.1038	20.1584	21.4386	2044816384	6.36619	57.9125	-0.2753	1.61052e+10	5.82268e+09	6.2057e+08	0.106578	6.2057e+08	0.106578	1.72387e+09	1.74183e+10	0.0989689	15.098	0.0226767	5.4499	8.1	1.40424e+10	-22.0959	0.0226767	0.00115943	11	15690300	27
31	2018	Joy	4.6562	27	1.77816e+10	25.236	1.055	0.00487598	0.0481812	54.94	4.82483	0.00348158	0.298507	4.2625	0.0199213	1	0.5499	24.1385	1.27303e+10	4238	5.48496e+08	23.2673	8.35185	20.1227	21.6519	2530990080	5.02979	56.3257	-0.209921	1.93365e+10	7.33523e+09	1.13748e+09	0.15507	1.13748e+09	0.15507	2.13928e+09	3.60353e+10	0.0593662	19.1671	-0.0204434	5.62597	8.1	1.41196e+10	0.5499	-0.0204434	0.000486101	11	14111600	15
31	2019	Joy	5.4714	27	3.86842e+10	25.9337	0.870255	-0.0957649	0.0592172	81.63	9.612	0.0115113	0.382986	4.0973	0.0436132	1	52.4074	24.4903	2.68971e+10	9462	4.21779e+09	24.0153	9.15504	22.1626	22.4469	5605135360	4.79866	49.7348	-0.0459525	4.19604e+10	1.43629e+10	1.43781e+09	0.100106	1.43781e+09	0.100106	5.92414e+09	5.50533e+10	0.107607	17.4427	0.0221909	3.30602	8.74	3.37866e+10	52.4074	0.0221909	0.00159299	11	29552800	12
32	2000	Deep Sanda A	6.8745	27	1.26879e+09				7.87648e-06	73.83	0.103441		0.121266	6.4104		1	35.3365	19.6357	5581167175900			29.3504						32.6248		1.12897e+08	4.73187e+06	6.36474e+06	1.34508	6.36474e+06	1.34508	2.73239e+07	9.17015e+07	0.297965	13.4619		0	12.27	1.1526e+09	35.3365			9		0
32	2001	Deep Sanda A	6.954	27	1.92829e+09					73.23	0.109173		0.121667	6.765		1	46.7821	19.3873		1914	1.69078e+08		7.55695	18.9459	20.9058	1200245888	0			1.68347e+08	3.01312e+06	2.73808e+06	0.908719	2.73808e+06	0.908719	3.54195e+07	2.86529e+08	0.123616	14.2439		0	14.42	1.69181e+09	46.7821			9		0
32	2002	Deep Sanda A	6.1252	27	1.53714e+09					67.95	0.131654		0.153648	5.6077		1	-17.937	20.014		1644	1.65609e+08		7.40489	18.9251	20.773	1050954304	0			2.80817e+08	827550	1.9233e+07	23.2408	1.9233e+07	23.2408	2.07766e+07	5.75523e+08	0.0361004	10.8945		0	16.78	1.38835e+09	-17.937			9		0
32	2003	Deep Sanda A	5.4276	27	1.45031e+09				0.207647	64.44	0.130766		0.214133	5.3669		1	-7.8784	17.9852	5.14636e+08	2012	1.76088e+08	20.059	7.60688	18.9865	20.951	1255809152	0.409804	24.9018		2.90313e+08	1.4739e+06	-4.32975e+06	-2.93761	-4.32975e+06	-2.93761	5.74103e+07	5.79551e+08	0.0990599	8.2181		0	19.58	1.27897e+09	-7.8784			9		0
32	2004	Deep Sanda A	3.0988	27	1.69304e+09				0.217857	64.33	0.145296		0.388805	2.9241		1	19.1222	18.7024	533976800	2750	2.05371e+08	20.0959	7.91936	19.1403	21.2294	1658832128	0.321899	21.6901	-0.214505	3.30671e+08	705430	-1.42508e+07	-20.2016	-1.42508e+07	-20.2016	5.52643e+07	5.57967e+08	0.0990458	4.5088		0	14.67	1.52354e+09	19.1222			9	2550000	0
32	2005	Deep Sanda A	4.1154	27	1.57733e+09				0.191441	64.2	0.159132		0.213148	3.9932		1	-3.094	19.6243	5.22539e+08	2201	1.90221e+08	20.0742	7.69667	19.0637	21.0326	1362541568	0.383503	21.9005	0.191376	2.32494e+08	1.66943e+06	8.06884e+06	4.83328	8.06884e+06	4.83328	4.54472e+07	5.81836e+08	0.07811	6.8443		0	17.57	1.4764e+09	-3.094			9	2810400	0
32	2006	Deep Sanda A	5.762	27	1.7138e+09				0.132018	53.01	0.171143		0.263352	5.5378		1	15.6565	19.5229	6.86322e+08	2660	1.87508e+08	20.3469	7.88608	19.0493	21.1961	1604575488	0.427728	25.0627	0.115318	2.36396e+08	5.17269e+07	1.17648e+07	0.227441	1.17648e+07	0.227441	7.91137e+07	5.58228e+08	0.141723	6.6498		0	16.95	1.70756e+09	15.6565			9	2898800	0
32	2007	Deep Sanda A	6.7075	27	2.31713e+09	21.3302	4.60748		0.111604	49.09	0.226772	0.0705488	0.155631	5.9671	0.143414	1	11.9426	18.4351	883315200	2726	1.2655e+08	20.5992	7.91059	18.6561	21.1983	1608123392	0.549283	28.5962	0.284188	5.62825e+08	1.292e+08	1.12674e+07	0.0872085	1.12674e+07	0.0872085	1.25456e+08	4.89938e+08	0.256065	12.0766	0.283966	1.22832	16.74	1.91149e+09	11.9426	0.283966		9	3092500	0
32	2008	Deep Sanda A	6.7605	27	1.35487e+09	21.0309	5.88428	-0.250513	0.110309	48.61	0.160386	0.102465	0.234427	7.9396	-0.187209	1	-10.9023	18.064	957432800	2230	2.03632e+08	20.6798	7.70976	19.1318	21.0473	1382644864	0.692465	34.7907	0.26067	1.9689e+08	4.56469e+07	2.71614e+06	0.0595033	2.71614e+06	0.0595033	1.45126e+08	6.27865e+08	0.231142	9.5491	-0.0556851	0.703987	17.82	1.70309e+09	-10.9023	-0.0556851	-0.119597	9	5418400	0
32	2009	Deep Sanda A	5.0047	27	1.36972e+09	21.0867	5.62248	0.0847217	0.143236	52.98	0.167354	0.106282	0.306058	4.8689	0.13027	1	-26.7986	17.9899	6.61167e+08	1380	1.46904e+08	20.3095	7.22984	18.8053	20.6154	897756864	0.736465	32.8167	0.0635417	3.69987e+08	3.20545e+07	3.72453e+07	1.16194	3.72453e+07	1.16194	7.66664e+07	6.09267e+08	0.125834	5.4511	0.142464	0.812064	28.5	1.24669e+09	-26.7986	0.142464	-0.206838	9	5382700	0
32	2010	Deep Sanda A	4.3526	27	1.62445e+09	21.1217	5.45831	0.0304144	0.134216	49.95	0.174553	0.104775	0.278584	4.2778	-0.0420357	1	19.906		7.38665e+08	1744	1.33519e+08	20.4204	7.46394	18.7098	20.8137	1094676224	0.67478	30.5765	-0.0837586	2.77844e+08	5.30877e+06	3.71612e+07	6.99996	3.71612e+07	6.99996	7.9985e+07	6.1673e+08	0.129692	3.8838	0.0059287	0.857953	19.73	1.49485e+09	19.906	0.0059287	0.0861116	9	4664000	0
32	2011	Deep Sanda A	4.6935	27	1.75123e+09	21.177	5.17514	-0.0305583	0.136627	50.54	0.184726	0.106085	0.323045	4.5671	0.00105738	1	14.3494	19.484	9.16039e+08	1365	1.23854e+08	20.6356	7.21891	18.6346	20.5977	881970880	1.03863	32.9219	0.539209	2.76168e+08	4.87205e+06	769398	0.157921	769398	0.157921	9.7872e+07	7.10801e+08	0.137692	3.7232	0.0223584	0.810485	13.61	1.72203e+09	14.3494	0.0223584	0.335239	9	4189200	0
32	2012	Deep Sanda A	14.7819	27	1.59103e+09	21.2492	4.77871	-0.150397	0.145418	50.55	0.204578	0.0616077	0.231029	14.2674	0.0465582	1	-11.9137	18.6959	9.21527e+08	1264	1.03407e+08	20.6415	7.14204	18.4542	20.5223	817933184	1.12665	37.594	0.0847524	3.5343e+08	4.42936e+06	2.62183e+08	59.192	2.62183e+08	59.192	-6.42472e+06	9.17844e+08	-0.00699979	21.9022	0.0150432	0.613775	13.84	1.51687e+09	-11.9137	0.0150432	0.0127466	9	6520000	0
32	2013	Deep Sanda A	2.2295	27	1.68317e+09	21.1297	5.28068	-0.148251	0.119078	52.67	0.180873	0.0686326	0.625637	2.371	-0.0682184	1	7.1572	16.9969	1.00043e+09	1221	6.61321e+07	20.7237	7.10743	18.0072	20.4706	776758592	1.28795	38.0891	0.143164	2.44992e+08	4.04707e+06	381240	0.0942014	381240	0.0942014	3.16401e+07	8.57134e+08	0.0369139	0.9501	-0.0363642	0.47918	13.59	1.62544e+09	7.1572	-0.0363642	0.00305804	9	4680300	0
32	2014	Deep Sanda A	1.8232	27	1.36747e+09	21.0769	5.49933	-0.153734	0.11664	52.38	0.169635	0.0734496	0.414834	1.8726	-0.00553116	1	-11.3527	17.2167	9.80187e+08	1140	6.27882e+07	20.7033	7.03878	17.9553	20.4086	730048000	1.34263	27.3895	0.0424585	3.41953e+08	8.51097e+06	5.21408e+06	0.61263	5.21408e+06	0.61263	-2.35549e+06	8.54398e+08	-0.00275689	2.4703	0.0440628	0.377692	12.16	1.44091e+09	-11.3527	0.0440628	0.0126258	9	6487200	0
32	2015	Deep Sanda A	4.9729	27	2.8951e+09	21.4774	3.79131	0.0591505	0.192266	66.65	0.25102	0.0630407	0.402603	4.1524	0.0735206	1	-35.8459	18.9582	8.71949e+08	1524	8.90062e+07	20.5862	7.32909	18.3042	20.6772	954968448	0.913066	27.3895	-0.319945	8.11399e+08	3.19472e+06	8.40483e+06	2.63086	8.40483e+06	2.63086	2.24785e+07	1.30756e+09	0.0171912	4.8071	0.15752	0.409174	13.34	1.97006e+09	-35.8459	0.15752	0.0443124	9	3362800	0
32	2016	Deep Sanda A	3.3296	27	2.14082e+09	21.3939	4.01341	-0.285311	0.174715	66.08	0.227835	0.0737583	0.355957	3.4746	-0.0713978	1	0.8754	17.7428	9.38886e+08	1460	1.03807e+08	20.6602	7.28619	18.458	20.6474	926984640	1.01284	29.2336	0.109273	6.05971e+08	2.99858e+06					5.47753e+07	1.3768e+09	0.0397844	4.3126	0.0401932	0.261862	11.3	1.9873e+09	0.8754	0.0401932	0.0115467	9	4763300	0
32	2017	Deep Sanda A	0.6384	27	1.90155e+09	21.3794	4.04737	-0.103479	0.193713	67.26	0.214537	0.0661095	0.645141	0.643	-0.028718	1	-13.3971	18.1841	7.34935e+08	1261	8.43954e+07	20.4153	7.13966	18.251	20.5104	808259008	0.909282	26.4241	-0.102244	7.77234e+08	2.80244e+06	5.21895e+06	1.86229	5.21895e+06	1.86229	1.88003e+07	1.40937e+09	0.0133395	1.8135	0.0694182	0.228571	8.1	1.72106e+09	-13.3971	0.0694182	0.254537	9	5726400	0
32	2018	Deep Sanda A	6.18	27	1.64115e+09	21.4903	3.75194	0.590655	0.209827	67.88	0.250351	0.060466	0.230415	5.8557	0.023559	1	-14.9628	17.4533	6.07125e+08	457	7.69581e+07	20.2242	6.12468	18.1588	19.626	333795648	1.81885	23.4723	1.00032	9.41804e+08	2.6063e+06	1.16528e+07	4.47102	1.16528e+07	4.47102	1.34441e+08	1.32112e+09	0.101763	7.5403	0.0957075	0.420323	8.1	1.60067e+09	-14.9628	0.0957075	0.44236	9	5239300	0
32	2019	Deep Sanda A	8.0319	27	1.40543e+09	21.5744	3.46934	-0.013209	0.192587	68.79	0.277408	0.0522956	0.221695	7.7081	-0.0227079	1	-6.219	17.685	5.58117e+08	433	8.66257e+07	20.1401	6.07074	18.2771	19.585	320375648	1.74207	23.0082	-0.0422153	1.03603e+09	1.03782e+08	2.56695e+06	0.024734	2.56695e+06	0.024734	2.40973e+08	1.46407e+09	0.164591	9.4477	0.0314582	0.412481	8.74	1.50113e+09	-6.219	0.0314582	0.307195	9	5160800	0
34	2000	Digital China	24.7574	26	5.45616e+08				6.62034e-06	74.17	0.0895039		0.00640387	20.969		0	-24.0864	20.3346	847061042092000			34.3728						42.5571		3.41324e+08	1240840	2.59192e+08	208.884	2.59192e+08	208.884	6.9646e+06	3.94665e+08	0.0176469	133.57		0	12.27	4.15887e+08	-24.0864			7		0
34	2001	Digital China	5.7014	26	1.02792e+09				0.0732745	72.45	0.0934654		0.00721425	5.5345		0	200.003	19.9439	9.58309e+08	3482	2.72975e+08	20.6807	8.15536	19.4249	21.4478	2063674368	0.46437	47.5325		1.2168e+08		1.82116e+06		1.82116e+06		5.02656e+07	4.09015e+08	0.122894	12.4202		0	14.42	1.24767e+09	200.003			7		0
34	2002	Digital China	-6.8902	26	7.23821e+08				0.130546	72.45	0.102907		-0.00110895	-6.5866		0	-44.6525	20.3352	5.81594e+08	3265	2.66614e+08	20.1813	8.09101	19.4013	21.3908	1949481088	0.298333	51.9819	-0.357554	1.85868e+08	50000	-802375	-16.0475	-802375	-16.0475	-8.61622e+07	2.73298e+08	-0.315269	-48.5835		0	16.78	6.90556e+08	-44.6525			7		0
34	2003	Digital China	2.7855	26	1.02389e+09				0.111217	72.39	0.0929462		0.258211	2.8741		0	45.1722	19.5287	5.63604e+08	2700	2.80618e+08	20.1499	7.90101	19.4525	21.2286	1657522816	0.340028	36.5111	0.139762	3.95498e+07	50000	-33457.4	-0.669148	-33457.4	-0.669148	2.75086e+07	2.19011e+08	0.125604	2.3261		0	19.58	1.0025e+09	45.1722			7		0
34	2004	Digital China	-38.092	26	5.39363e+08				0.803522	72.33	0.0453427		-0.00016061	-46.9429		0	-63.1258	18.7345	2.47678e+08	2100	1.90386e+08	19.3276	7.64969	19.0646	20.9919	1308225664	0.189324	41.4617	-0.443212	1.49883e+07	347297	-3.41947e+07	-98.4596	-3.41947e+07	-98.4596	-3.4769e+08	-2.07995e+08	1.67162			0	14.67	3.69663e+08	-63.1258			7	1119500	0
34	2005	Digital China	-15.8132	26	3.78627e+08				0.414582	72.63	0.0387718		-0.000246856	-18.4328		0	16.3819	18.2523	225450000	1809	115640727	19.2336	7.50053	18.566	20.8385	1122118016	0.200915	32.4268	0.0612236	3.75081e+07	338703	-5.17746e+06	-15.2861	-5.17746e+06	-15.2861	-1.86774e+08	-3.93006e+08	0.475245			0	17.57	4.30221e+08	16.3819			7	1744900	0
34	2006	Digital China	-10.3542	26	3.07922e+08				0.207174	72.68	0.0342836		-0.0263397	-11.1671		0	-13.6687	16.5987	190620000	1598	6.2497e+07	19.0658	7.37651	17.9506	20.7012	978146432	0.194879	34.4751	-0.0300421	1.98409e+07	42163.2	30372.4	0.720354	30372.4	0.720354	-1.31365e+08	-3.23286e+08	0.406342			0	16.95	3.71415e+08	-13.6687			7	1465900	0
34	2007	Digital China	-40.1115	26	3.7949e+08	19.5579	48.683		0.140216	72.19	-0.00746057	0.50283	-0.0012992	-62.7989	0.0243205	0	2.4663		209953700	1300	4.6084e+07	19.1624	7.17012	17.646	20.5075	805923776	0.260513	34.141	0.336795	2.50908e+07	42163.2	-313282	-7.43023	-313282	-7.43023	-1.91219e+08	-5.80833e+08	0.329215		0.0616822	-1.36207	16.74	3.80575e+08	2.4663	0.0616822		7	1573200	0
34	2008	Digital China	-92.6516	26	2.9668e+08	19.0327	83.0997	0.899039	0.177361	61.5	-0.0112522	0.83621	-0.000524662	-124.657	0.0259481	0	-26.501		188538200	1041	4.01349e+07	19.0548	6.94794	17.5078	20.3082	660293568	0.285537	41.7093	0.096056	3.00236e+07		17395.8		17395.8		-1.866e+08	-6.75096e+08	0.276405		0.0126977	-1.16276	17.82	2.79719e+08	-26.501	0.0126977	0.383688	7	1639000	0
34	2009	Digital China	90.4342	26	3.3162e+08	18.8314	99.2363	-0.111457	0.199799	51.98	0.000666116	0.761135	0.00583784	100.514	-0.0195679	0	21.3237		165926500	1095	3.85453e+07	18.9271	6.99851	17.4673	20.3501	688536320	0.240984	30.2547	-0.156031	2.652e+07		1.40159e+08		1.40159e+08		-3.07774e+07	-5.3494e+08	0.0575343		0.00172298	-1.187	28.5	3.39366e+08	21.3237	0.00172298	-0.0540148	7	3271800	0
34	2010	Digital China	293.949	26	3.94593e+08	19.0567	74.805	-0.897556	0.188397	47.74	0.00484576	0.554602	0.00236048	264.307	0.208035	0	18.5043		1.9674e+08	1153	3.63116e+07	19.0974	7.05012	17.4076	20.3919	717965120	0.274025	30.2733	0.137105	6.58198e+07		140066		140066		1.21422e+07	6.79175e+07	0.178779		0.213594	1.85946	19.73	4.02163e+08	18.5043	0.213594	-0.119075	7	1920000	0
34	2011	Digital China	9.9242	26	4.64302e+08	19.1512	68.0535	-0.0940452	0.145175	46.43	0.00635775	0.472022	0.17262	9.4765	-0.0648765	0	7.8387		2.36838e+08	1073	3.68097e+07	19.2829	6.97821	17.4213	20.3303	675020480	0.350861	33.7944	0.280399	5.10967e+07						6.21412e+06	7.40649e+07	0.083901	21.937	0.0430001	1.43384	13.61	4.33687e+08	7.8387	0.0430001	0.247667	7	1926200	0
34	2012	Digital China	2.5125	26	4.70458e+08	19.0811	72.9061	-0.0858983	0.116646	43.65	0.00620288	0.438059	0.22408	2.6038	-0.105747	0	5.4421	16.341	2.63199e+08	1095	7.21423e+07	19.3884	6.99851	18.0942	20.3804	709756224	0.37083	35.62	0.0569154	3.06292e+07						2.71013e+06	9.7038e+07	0.0279285	4.5982	-0.0412026	1.16695	13.84	4.57289e+08	5.4421	-0.0412026	-0.104894	7	2451200	0
34	2013	Digital China	6.5919	26	5.4817e+08	19.751	37.7541	0.336072	0.10153	44.19	0.0238612	0.110112	0.115502	4.9827	0.074093	0	16.5694	13.2117	3.17997e+08	1086	5.48482e+07	19.5776	6.99026	17.8201	20.36	695405952	0.457282	36.9195	0.233132	7.8652e+07	20000000					2.16843e+07	6.6871e+07	0.32427	17.161	0.0191809	2.56511	13.59	5.33059e+08	16.5694	0.0191809	-3.28621	7	3368500	0
34	2014	Digital China	15.1089	26	5.20506e+08	19.9504	30.981	-0.108801	0.119001	42.55	0.0286416	0.0909378	0.0260126	13.7432	-0.0637874	0	-4.5029		3.1064e+08	1078	5.87313e+07	19.5541	6.98286	17.8885	20.3569	693255232	0.44809	38.2253	-0.0201035	1.42213e+08	113010000	6.48418e+07	0.57377	6.48418e+07	0.57377	-2.87981e+06	3.00986e+07	-0.095679	45.2454	-0.0609814	1.78723	12.16	5.09056e+08	-4.5029	-0.0609814	2.99184	7	3779000	0
34	2015	Digital China	5.4069	26	4.68013e+08	19.9203	31.8474	-0.0914256	0.161079	41.15	0.0274356	0.0963979	0.129641	5.4893	0.190048	0	-10.017		2.82964e+08	936	5.57913e+07	19.4608	6.84162	17.8371	20.232	611836416	0.462482	38.2253	0.0321206	1.34346e+08	20000000	1.5001e+07	0.75005	1.5001e+07	0.75005	-2.20701e+07	1.43315e+08	-0.153997	12.1163	-0.0301386	1.39577	13.34	4.58063e+08	-10.017	-0.0301386	0.419453	7	4480000	0
34	2016	Digital China	8.1219	26	4.5509e+10	23.5587	1.66656	0.449403	0.0072424	64.81	1.22568	0.00231297	0.190752	4.1678	0.0547105	0	8748.37	23.1114	4.03999e+10	4217	2.1414e+08	24.4221	8.34688	19.1821	21.602	2407907840	16.778	61.6852	35.2781	1.25125e+09	1.07995e+08	2.53174e+08	2.3443	2.53174e+08	2.3443	1.96144e+08	3.11296e+09	0.0630089	28.4848	0.0203016	5.42749	11.3	4.05311e+10	8748.37	0.0203016	0.603118	7	18490900	0
34	2017	Digital China	6.1607	26	6.93768e+10	23.9126	1.43872	0.0204247	0.00596674	63.41	1.72555	0.00296731	0.151761	5.2424	0.0166399	0	53.5017	23.3659	6.16189e+10	4486	1.89472e+08	24.8442	8.40872	19.0598	21.6497	2525502464	24.3987	61.2891	0.454207	1.78551e+09	1.11438e+08	-1.98449e+08	-1.7808	-1.98449e+08	-1.7808	6.32538e+08	2.21952e+09	0.284989	24.1046	-0.0120215	6.22883	8.1	6.2216e+10	53.5017	-0.0120215	0.014695	7	12998100	0
34	2018	Digital China	4.5531	26	9.14616e+10	23.9808	1.391	-0.0112457	0.00321251	63.87	1.83687	0.00351173	0.219923	4.4031	-0.0186688	0	31.5708	23.5589	8.07572e+10	4228	1.70345e+08	25.1147	8.34948	18.9533	21.5932	2386759936	33.8355	61.054	0.386775	1.7154e+09	9.72476e+07	-1.73036e+07	-0.177934	-1.73036e+07	-0.177934	6.30224e+08	2.69246e+09	0.23407	14.2504	0.0138747	5.75563	8.1	8.18581e+10	31.5708	0.0138747	0.0119833	7	24197600	0
34	2019	Digital China	4.863	26	9.86473e+10	24.105	1.32739	-0.000791103	0.00312202	56.19	2.07674	0.00361386	0.246736	4.5791	0.0712976	0	6.0413	23.7376	8.47061e+10	4070	1.52024e+08	25.1625	8.3114	18.8396	21.5547	2296555008	36.884	60.3856	0.0900978	4.01484e+09	1.48051e+07	1.65067e+06	0.111493	1.65067e+06	0.111493	9.31351e+08	3.44719e+09	0.270177	17.0793	0.0509715	5.72498	8.74	8.68034e+10	6.0413	0.0509715	0.0112829	7	26042000	0
35	2000	Chinese Tianying	10.342	26	8.71444e+08				4.75944e-06	73.05	0.0793457		0.00246704	8.1645		0	41.3595	19.8351	90615460119700			32.1376						43.836		2.58173e+08	20000	6.11743e+06	305.872	6.11743e+06	305.872	3.01309e+07	2.62135e+07	1.14944	19.8602		0	12.27	8.66152e+08	41.3595			7		0
35	2001	Chinese Tianying	8.0966	26	1.45542e+09					68.08	0.126094		0.00169443	6.5932		0	67.2374	20.834		547	1.39349e+08		6.30445	18.7525	19.8106	401464192	0			1.92864e+08	20000	2.0755e+07	1037.75	2.0755e+07	1037.75	2.42399e+07	-1.34951e+07	-1.7962	25.1261		0	14.42	1.44483e+09	67.2374			7		0
35	2002	Chinese Tianying	7.7611	26	3.51735e+09					64.06	0.142089		0.00149098	7.2869		0	116.566	21.4037		711	1.709e+08		6.56667	18.9566	20.0478	508937760	0			2.03067e+08	3.50124e+06	2.27188e+07	6.4888	2.27188e+07	6.4888	3.21035e+07	1.31247e+08	0.244604	29.1058		0	16.78	3.129e+09	116.566			7		0
35	2003	Chinese Tianying	5.1034	26	3.09199e+09				-1.02089	64.46	0.16639		0.0880762	4.7113		0	-13.5188	21.1425	-7.00753e+07	924	183713555		6.82871	19.0289	20.2785	640974080	-0.109326	-1.7467		8.41429e+07	128124	6.38691e+07	498.494	6.38691e+07	498.494	-1.11453e+07	1.354e+08	-0.0823143	16.1738		0	19.58	2.706e+09	-13.5188			7		0
35	2004	Chinese Tianying	-133.098	26	1.80439e+09				0.65675	64.31	-0.0803959		-0.00189369	-318.407		0	-36.1625	20.7655	1727440000	310	1.22699e+08	21.2699	5.73657	18.6252	19.3122	243876832	7.08325	67.44	-65.79	1.06886e+07	20000	-5.12837e+07	-2564.19	-5.12837e+07	-2564.19	-1.23162e+09	-1.4206e+09	0.866969			0	14.67	1.72744e+09	-36.1625			7	1298000	0
35	2005	Chinese Tianying	-7.8336	26	2.12529e+07				-0.362319	66.16	0.0430785		0	-7.878		0	-95.3406		80498300	268	1.05324e+08	18.2037	5.59099	18.4726	19.1786	213377120	0.377258	67.4467	-0.946739	4.7799e+06	2.32633e+06	1.36696e+07	5.87602	1.36696e+07	5.87602	-1.55714e+08	-1.56446e+09	0.0995324			0	17.57	8.04883e+07	-95.3406			7	1222000	0
35	2006	Chinese Tianying	6.4648	26	3.2348e+07				0.758268	64.92	0.0367578		0	6.4378		0	-55.8376		2.51642e+07	187	9.59082e+07	17.0409	5.23111	18.3789	18.8621	155484512	0.161844	67.44	-0.571001	5.82297e+06	4937700					-9.80298e+06	-1.31973e+09	0.00742801			0	16.95	3.55456e+07	-55.8376			7	1079800	0
35	2007	Chinese Tianying	40.0207	26	4.2548e+06	19.9793	25.1839		50.4362	51.6	0.128557	0.121327	0.0138384	40.0722	-0.000467136	0	-70.265		378280	42	6.18425e+06	12.8434	3.73767	15.6375	17.4346	37305040	0.0101402	2.41435	-0.937346	7.80467e+06	7142000	1.12191e+06	0.157086	1.12191e+06	0.157086	-7.45251e+07	-1.43603e+09	0.0518965		-0.000851241	-1.38924	16.74	1.05695e+07	-70.265	-0.000851241		7	1116400	0
35	2008	Chinese Tianying	12.6216	26	6.86921e+06	20.1002	22.4489	-0.0767543	5478.3	49.4	0.0505565	0.0244192	0	11.9031	-3.53579e-05	0	-21.334		2564.1	40	1.29079e+06	7.84936	3.68888	14.0708	17.3165	33147276	7.73548e-05	0.020232	-0.992371	9.31112e+07	92468000	7.08766e+07	0.766499	7.08766e+07	0.766499	-6.50232e+07	-1.50045e+09	0.0433357		-0.00137352	-1.4357	17.82	8.31459e+06	-21.334	-0.00137352	-1.96384	7	1130400	0
35	2009	Chinese Tianying	11.3051	26	3.26816e+06	20.1245	21.9665	-0.00680908	614.096	49.22	0.0517532	0.0238573	0	11.1693	-9.80763e-05	0	-32.0747		15427.4	39	1.23441e+06	9.6439	3.66356	14.0261	17.2924	32357626	0.000476776	0.182088	5.1635	7.62153e+07	75626000					-8.60946e+07	-1.4849e+09	0.0579802		-9.52266e-05	-1.44	28.5	5.64771e+06	-32.0747	-9.52266e-05	-0.762231	7	1115600	0
35	2010	Chinese Tianying	22.7002	26	1.17628e+06	20.2044	20.2769	-0.0773747		51.03	0.0564993	0.0221347	0	21.8281	-3.98633e-05	0	-6.4267			38	1.17425e+06		3.63759	13.9761	17.2674	31560712	0		-1	8.26733e+07	82108000					-7.87475e+07	-1.47807e+09	0.0532773		-3.98633e-05	-1.49517	19.73	5284747	-6.4267	-3.98633e-05	1.12743	7	710000	0
35	2011	Chinese Tianying	6.4302	26	2.09474e+06	20.2715	19.0608	-0.0320282		48.82	0.0603861	0.0207935	-0.00185233	6.2216	-0.000461387	0	4.6293			16	1.11408e+06		2.77259	13.9235	16.515	14872241	0			1.29294e+08	129023000					-7.51237e+07	-1.19925e+09	0.0626421		-0.000457626	-1.52008	13.61	5.52939e+06	4.6293	-0.000457626	0.708394	7	1061300	0
35	2012	Chinese Tianying	-135.286	26	4.76093e+06	19.5453	40.3948	1.40672	79.7515	59.07	0.027482	0.000640593	0	-207.474	0.00178593	0	1634.27		337058	14	4556.81	12.728	2.63906	8.42438	16.1329	10149650	0.0332088	0.23604		1.98899e+08	198078000	948864	0.00479036	948864	0.00479036	2.37916e+07	-1.44521e+09	-0.0164624		-1.28297	-1.16572	13.84	9.58947e+07	1634.27	-1.28297	0.211386	7	770200	0
35	2013	Chinese Tianying	709.063	26	1.58244e+06	16.1613	983.51	-1.02768		31.37	0.00101642	0.000407144	0	10808.7	0.905653	0	-57.3252	16.1181		13	9177.63		2.56495	9.12452	16.1026	9846333	0		-1	3.35836e+08	325558000	2	6.1433e-09	2	6.1433e-09	-4.57865e+06	1.2475e+07	-0.367027		-10.2162	-0.162968	13.59	4.09228e+07	-57.3252	-10.2162	0.379755	7	677100	0
35	2014	Chinese Tianying	14.207	26	2.86774e+08	21.9088	3.64329	-3.58999	0.179645	65.64	0.302755	0.0277589	0.0962167	7.1262	0.0142953	0	120.523	20.9343	2.77761e+08	919	7.2103e+08	19.4423	6.82329	20.3962	20.34	681636992	0.40749	38.1913		7.4874e+08	379950000					1.8661e+08	1.31406e+09	0.14201	21.4132	0.0224458	1.01721	12.16	5.509e+08	120.523	0.0224458	12.4284	7	1836400	0
35	2015	Chinese Tianying	9.2636	26	5.12403e+08	22.2046	2.91438	0.148929	0.177757	62.37	0.398378	0.0209443	0.155464	8.0772	-0.0219565	0	49.8273	20.9392	4.67409e+08	1258	7.15727e+08	19.9627	7.13728	20.3888	20.6119	894567360	0.522498	38.1913	0.282233	7.45861e+08	462001000					2.29537e+08	2.21486e+09	0.103635	13.1428	0.0358367	1.37737	13.34	8.25399e+08	49.8273	0.0358367	0.0172417	7	3110000	0
35	2016	Chinese Tianying	6.9914	26	6.27518e+08	22.5148	2.36856	0.132566	0.210254	58.73	0.541833	0.0218802	0.154323	6.0593	-0.00098124	0	18.791	21.7488	5.27886e+08	1491	1.03507e+09	20.0844	7.3072	20.7577	20.777	1055228672	0.500258	36.3097	-0.0425645	1.16047e+09	901209000					1.91018e+08	1.41662e+09	0.13484	10.822	0.0375887	1.90841	11.3	9.805e+08	18.791	0.0375887	0.0276142	7	3360000	0
35	2017	Chinese Tianying	6.2986	26	7.27193e+08	22.8189	1.88846	-0.0474161	0.184994	55.11	0.739823	0.0153385	0.226827	5.4729	0.122656	0	64.387	21.9406	9.44712e+08	5737	1.07481e+09	20.6664	8.65469	20.7954	21.947	3399828992	0.27787	39.5266	-0.444546	1.28613e+09	23500000	485674	0.020667	485674	0.020667	2.42535e+08	2.54072e+09	0.0954591	8.7462	0.00432286	1.66707	8.1	1.61181e+09	64.387	0.00432286	0.298536	7	3830000	0
35	2018	Chinese Tianying	4.9069	26	1.22781e+09	22.899	1.79207	0.00151186	0.245145	55.34	0.7865	0.0229395	0.241798	4.7179	-0.100403	0	14.5841	21.1057	7.59377e+08	8631	1.32476e+09	20.448	9.06312	21.0045	22.3112	4893531648	0.15518	27.7313	-0.441539	6.03104e+08	70646000	277315	0.00392541	277315	0.00392541	2.59335e+08	1.77532e+09	0.146078	6.9173	0.0238153	1.67381	8.1	1.84688e+09	14.5841	0.0238153	0.197016	7	3870000	0
35	2019	Chinese Tianying	5.1428	26	1.93228e+10	24.5797	0.969729	0.202157	0.110612	51.37	3.19573	0.159894	0.272282	3.0503	0.0516545	0	906.403	23.1314	9.06155e+09	44798	7.50322e+09	22.9273	10.7099	22.7386	23.8228	22187014144	0.408417	32.877	1.63189	3.9123e+09	1.1773e+08	-2.90757e+06	-0.0246969	-2.90757e+06	-0.0246969	1.04069e+09	1.69719e+10	0.0613183	10.1552	0.0507474	3.04127	8.74	1.85871e+10	906.403	0.0507474	0.161844	7	3870000	0
36	2000	Hualian Holdings	8.6484	26	2.44326e+09					52.21	0.392379		0.201603	7.9872		0	105.579	19.3844	27311672561800			30.9383								3.84598e+08	2.35536e+07	-5.85013e+06	-0.248376	-5.85013e+06	-0.248376	2.28483e+08	4.4426e+08	0.514299	11.4063		0	12.27	2.4388e+09	105.579			7		0
36	2001	Hualian Holdings	11.295	26	3.74589e+09					52.19	0.598493		0.356198	9.3229		0	40.711	20.1618		13319	8.65706e+08		9.49695	20.5791	22.6667	6982465536	0			5.75168e+08	2.01579e+06	265843	0.131881	265843	0.131881	3.61031e+08	1.29859e+09	0.278017	13.5546		0	14.42	3.16412e+09	40.711			7		0
36	2002	Hualian Holdings	9.547	26	4.18133e+09					52.23	0.602472		0.249093	9.5765		0	18.2978	20.8499		18052	9.40822e+08		9.80101	20.6623	22.9343	9125073920	0			8.56765e+08	9.45451e+06	-3.38863e+06	-0.358414	-3.38863e+06	-0.358414	3.44296e+08	1.7339e+09	0.198568	12.8125		0	16.78	3.74074e+09	18.2978			7		0
36	2003	Hualian Holdings	4.4383	26	3.09086e+09				0.210582	45.68	0.679409		0.532341	4.1746		0	-27.2391	21.2285	1181863900	16416	9.5362e+08	20.8904	9.70601	20.6758	22.8526	8409186304	0.140544	27.1258		8.96769e+08	2.37381e+06	-2.04746e+06	-0.862519	-2.04746e+06	-0.862519	1.07173e+08	1.94481e+09	0.0551073	2.4407		0	19.58	2.7218e+09	-27.2391			7		0
36	2004	Hualian Holdings	2.7011	26	1.20028e+09					46.17	0.398726		0.423072	3.6743		0	-65.4066	20.4496		1979	3.7534e+08		7.59035	19.7433	20.9734	1284146432	0		-1	2.63907e+08	4.12825e+06	2.05552e+07	4.97915	2.05552e+07	4.97915	3.48467e+07	9.67358e+08	0.0360226	1.5396		0	14.67	9.41562e+08	-65.4066			7	630000	0
36	2005	Hualian Holdings	2.6796	26	2.2332e+09					44.76	1.45728		0.504622	1.7422		0	153.311	21.6061		967	2.31776e+09		6.8742	21.5639	20.4407	753838784	0			1.90869e+09	2.99363e+06	-2.93741e+07	-9.81221	-2.93741e+07	-9.81221	1.42547e+08	2.09045e+09	0.0681894	0.1999		0	17.57	2.38508e+09	153.311			7	865000	0
36	2006	Hualian Holdings	4.5367	26	5.42952e+09				0.0288746	33.33	1.97995		0.153878	3.9316		0	125.939	22.2907	4.33376e+09	1422	2.34804e+09	22.1897	7.25982	21.5768	20.7756	1053742336	4.11273	50.497		2.07019e+09	5.34431e+07	1.52025e+07	0.284462	1.52025e+07	0.284462	4.50769e+08	1.44852e+09	0.311194	10.7448		0	16.95	5.38883e+09	125.939			7	990000	0
36	2007	Hualian Holdings	-3.3527	26	1.00164e+10	23.3202	1.24253		0.0176837	35.59	2.15179	0.0335642	-0.0287272	-3.178	-0.0225313	0	52.262	22.2854	7.96197e+09	1265	6.07711e+09	22.7979	7.14283	22.5278	20.7202	996982208	7.98607	60.6239	0.94179	1.94559e+09	1.32861e+08	-1.28333e+07	-0.096592	-1.28333e+07	-0.096592	-8.59015e+08	4.04236e+09	-0.212503	-21.3451	0.0324886	4.03576	16.74	8.20514e+09	52.262	0.0324886		7	1020000	0
36	2008	Hualian Holdings	-4.8154	26	4.79193e+08	21.8447	2.46573	-0.330496	0.325509	34.71	0.50804	0.0105458	-0.00749341	-12.9376	0.109703	0	-98.4336	20.3228	1.09254e+08	615	9.84912e+06	18.5092	6.42162	16.1029	19.7839	390875360	0.279511	53.1458	-0.965	1.39822e+09	5.01795e+08	735549	0.00146583	735549	0.00146583	-4.76528e+07	1.32541e+09	-0.0359533	-28.6471	0.03167	1.15775	17.82	1.28425e+08	-98.4336	0.03167	0.0070748	7	1340000	0
36	2009	Hualian Holdings	20.5639	26	1.56826e+09	21.8605	2.33997	-0.178017	0.0263467	34.71	0.510231	0.010093	0.295485	20.4027	0.142723	0	1394.77	18.8261	1.78858e+09	603	1.72297e+07	21.3047	6.40192	16.6621	19.7939	394803808	4.53031	58.2062	15.208	1.97667e+09	6.35254e+08	347634	0.000547235	347634	0.000547235	1.039e+09	1.54693e+09	0.671656	21.4806	0.307104	0.789031	28.5	1.91966e+09	1394.77	0.307104	0.0211003	7	1340000	0
36	2010	Hualian Holdings	11.6141	26	1.49375e+09	22.1524	1.89721	0.0862556	0.0535939	34.65	0.700158	0.0083863	0.279462	10.1438	0.0842443	0	-41.8966	19.4064	973588625	572	1.9114e+07	20.6965	6.34914	16.7659	19.7532	379047424	2.56851	54.5327	-0.433038	2.22652e+09	5.24412e+08	3.59078e+06	0.00684725	3.59078e+06	0.00684725	6.59054e+08	1.97737e+09	0.333298	14.6964	0.251534	0.91968	19.73	1.11539e+09	-41.8966	0.251534	0.0423271	7	1460000	0
36	2011	Hualian Holdings	3.4983	26	2.09927e+08	22.0745	1.93777	-0.15511	0.159091	33.54	0.640368	0.0130119	0.270331	3.64	-0.159103	0	-54.5693	18.9236	350914673	740	1.25061e+08	19.6761	6.60665	18.6443	20.0674	518977632	0.676165	43.2626	-0.736748	1.5041e+09	4.25835e+08	2.1067e+07	0.0494723	2.1067e+07	0.0494723	2.4129e+08	2.0618e+09	0.117029	4.066	-0.112552	0.680022	13.61	5.06729e+08	-54.5693	-0.112552	-0.0236268	7	1815400	0
36	2012	Hualian Holdings	2.9538	26	2.22924e+08	22.1742	1.81782	0.0630679	0.334402	33.19	0.712838	0.00638859	0.261637	2.8137	0.0364165	0	-31.3006	19.8558	1.74171e+08	529	1.02495e+08	18.9755	6.27099	18.4453	19.7667	384228672	0.4533	31.2553	-0.329601	1.58935e+09	3.55725e+08	4.0049e+07	0.112584	4.0049e+07	0.112584	1.47669e+08	2.4435e+09	0.0604336	3.3327	-0.0390971	0.755303	13.84	3.4812e+08	-31.3006	-0.0390971	0.00576233	7	1806300	0
36	2013	Hualian Holdings	3.5202	26	1.75865e+08	22.1574	1.8066	-0.0809067	0.378929	33.13	0.70013	0.00746615	0.114724	3.5501	0.00136314	0	-44.6719	18.9513	1.65509e+08	520	1.05129e+08	18.9245	6.25383	18.4707	19.7531	379020704	0.436676	53.6831	-0.036674	1.48901e+09	2.45724e+08	1.25258e+08	0.509749	1.25258e+08	0.509749	-3.83086e+06	2.11967e+09	-0.00180729	4.3411	-0.0633363	0.654215	13.59	1.92608e+08	-44.6719	-0.0633363	-0.0544016	7	2530000	0
36	2014	Hualian Holdings	1.6889	26	2.10074e+08	22.2425	1.75019	0.148674	0.44665	33.37	0.760197	0.00838508	0.465876	1.6199	-0.222842	0	6.5736	20.882	1.64488e+08	595	2.91548e+08	18.9183	6.38856	19.4907	19.9193	447548864	0.36753	33.2794	-0.158345	5.11615e+08	1.71253e+08	1.39752e+08	0.816053	1.39752e+08	0.816053	-2.47196e+07	2.97183e+09	-0.00831796	1.8331	-0.392711	0.832449	12.16	2.05269e+08	6.5736	-0.392711	0.0226667	7	2510000	0
36	2015	Hualian Holdings	2.4451	26	1.04675e+09	22.5895	1.50093	0.287559	0.390136	35.92	1.08203	0.00720008	0.220457	2.0867	0.149822	0	99.2641	21.135	2.17884e+08	733	2.83637e+08	19.1995	6.59715	19.4632	20.0988	535539616	0.406849	33.2794	0.10698	1.41572e+09	2.14012e+08	1.75206e+06	0.00818674	1.75206e+06	0.00818674	1.06412e+08	3.95068e+09	0.026935	3.5377	0.0168568	1.40914	13.34	4.09028e+08	99.2641	0.0168568	-0.091551	7	2740000	0
36	2016	Hualian Holdings	22.1816	26	3.97642e+09	22.998	1.19497	0.00214219	0.0523155	36.59	1.62914	0.00619416	0.24441	18.462	0.169386	0	430.952	19.876	1.94794e+09	811	9.6258e+08	21.39	6.69827	20.6851	20.2456	620242304	3.14061	56.0321	6.71935	3.08337e+09	2.34289e+08	8.8374e+08	3.77201	8.8374e+08	3.77201	8.74593e+08	3.37265e+09	0.259319	49.756	0.216217	1.41644	11.3	2.17174e+09	430.952	0.216217	-0.128122	7	2560000	0
36	2017	Hualian Holdings	17.3866	26	2.13651e+09	22.8887	1.09614	-0.288538	0.0225308	38.26	1.45521	0.00935683	0.143222	18.3905	-0.173004	0	82.8829	20.3259	3.61112e+09	810	9.27643e+08	22.0073	6.69703	20.6482	20.2428	618471488	5.83879	56.8005	0.859127	3.06361e+09	1.72291e+09	1.43255e+07	0.00831471	1.43255e+07	0.00831471	1.57483e+09	4.58606e+09	0.343395	34.4967	-0.0287247	0.715373	8.1	3.97175e+09	82.8829	-0.0287247	0.153058	7	3930000	0
36	2018	Hualian Holdings	14.4312	26	3.95089e+09	23.1114	1.04415	0.200374	0.0304615	41.68	1.82384	0.00654664	0.276734	12.9909	0.300099	0	-16.0427	20.672	2.92279e+09	835	8.35262e+08	21.7958	6.72743	20.5433	20.264	631768960	4.62637	54.7576	-0.20765	6.31772e+09	1.70247e+09	2.54015e+08	0.149204	2.54015e+08	0.149204	1.25389e+09	5.26592e+09	0.238115	21.005	0.257783	1.0024	8.1	3.33457e+09	-16.0427	0.257783	0.00102824	7	4330000	0
36	2019	Hualian Holdings	10.6317	26	3.5206e+09	23.2199	1.02263	0.0687077	0.0294319	40.91	2.03099	0.00768527	0.270184	10.0849	0.0682679	0	-4.9766	20.8717	2.73117e+09	793	8.16409e+08	21.728	6.67582	20.5204	20.2182	603458176	4.52586	53.8455	-0.0217245	7.79288e+09	2.34872e+09	2.95432e+07	0.0125784	2.95432e+07	0.0125784	1.19375e+09	6.03448e+09	0.197821	16.7486	0.123389	1.15051	8.74	3.16862e+09	-4.9766	0.123389	0.00261169	7	4690000	0
37	2000	Shennan Electric A	15.2375	26	1.02006e+09					71.852	0.103047		0.133702	13.3266		0	48.1103	20.4423	10820018585000			30.0124								1.9479e+08	5.7437e+06					1.09133e+08	9.51987e+07	1.14637	22.1545		0	12.27	8.89714e+08	48.1103			9		0
37	2001	Shennan Electric A	19.3165	26	1.25231e+09					69.19	0.123774		0.155835	17.9805		0	21.8474	20.5364		289	7.47481e+08		5.66643	20.4322	19.3389	250474384	0			3.14607e+08	6.83295e+06	-1.01764e+06	-0.148931	-1.01764e+06	-0.148931	2.35353e+08	8.16443e+08	0.288266	25.0027		0	14.42	1.08409e+09	21.8474			9		0
37	2002	Shennan Electric A	29.0722	26	1.91886e+09				0.0279971	69.31	0.173114		0.101098	25.688		0	49.7016	20.5489	1.6229e+09	301	1.02852e+09	21.2075	5.70711	20.7514	19.3896	263507696	6.15885	66.9017		5.79745e+08	8.78924e+06	-1.04616e+06	-0.119027	-1.04616e+06	-0.119027	4.79372e+08	1.06052e+09	0.452016	37.4634		0	16.78	1.6229e+09	49.7016			9		0
37	2003	Shennan Electric A	23.8559	26	2.14742e+09				0.018866	70.73	0.237624		0.129969	21.3386		0	14.8519	20.8187	1863937200	360	1.30646e+09	21.346	5.8861	20.9906	19.5563	311324672	5.98712	66.9017	-0.0278843	5.03845e+08	9.66729e+06	2.08836e+06	0.216023	2.08836e+06	0.216023	4.56464e+08	1.43027e+09	0.319147	35.7916		0	19.58	1.86394e+09	14.8519			9		0
37	2004	Shennan Electric A	14.1871	26	2.53633e+09				0.0322039	72.69	0.430601		-0.0523548	11.8929		0	30.5147	21.7177	2218011500	403	1.1896e+09	21.5199	5.99894	20.8969	19.6496	341761568	6.48994	60.9943	0.0839839	5.90308e+08	8.65689e+06	1.38227e+07	1.59673	1.38227e+07	1.59673	4.06071e+08	9.48657e+08	0.428048	26.1735		0	14.67	2.43271e+09	30.5147			9	4900000	0
37	2005	Shennan Electric A	2.236	26	3.65186e+09					76.33	0.467477		0.262162	2.1226		0	24.5804	21.5846		402	2.10382e+09		5.99645	21.467	19.6751	350572928	0		-1	3.07527e+08		1.06497e+07		1.06497e+07		-1.28119e+08	1.16554e+09	-0.109923	1.815		0	17.57	3.03068e+09	24.5804			9	4363200	0
37	2006	Shennan Electric A	4.2692	26	4118730000					77.46	0.505156		-0.0548682	4.0271		0	27.8451	21.9143		402	2.87897e+09		5.99645	21.7807	19.6903	355938144	0			6.26324e+08	2.81018e+06	2206000	0.785003	2206000	0.785003	-393329000	1.9837e+09	-0.198281	4.0571		0	16.95	3874579000	27.8451			9	4104200	0
37	2007	Shennan Electric A	5.2528	26	4191050000	22.4376	1.8547			72.43	0.582168	0.299396	-0.0272001	4.8833	-0.061053	0	-6.5673	22.1014		374	2855996000		5.92426	21.7727	19.6273	334214176	0			4.23681e+08	4.50926e+06					-405166000	1888715000	-0.214519	7.1311	0.036498	1.9755	16.74	3620124000	-6.5673	0.036498		9	6906600	0
37	2008	Shennan Electric A	5.2584	26	4.35113e+09	22.3299	1.93792	-0.0786086	0.0341266	72.44	0.487497	0.33222	0.770942	5.5574	0.0173005	0	-12.8054	22.3912	2911862200	367	2.50146e+09	21.7921	5.90536	21.6401	19.6045	326681408	8.91346	61.7168		9.91391e+08	5.61883e+08					-1.69071e+09	1.96503e+09	-0.860399	0.6154	0.0664871	1.57554	17.82	3.15655e+09	-12.8054	0.0664871	0.00306498	9	5847800	0
37	2009	Shennan Electric A	5.1287	26	2.37293e+09	22.3179	1.92486	-0.0474669	0.0543904	63.21	0.45946	0.374025	0.0906704	5.1596	-0.003245	0	-40.8269	21.8495	1833716300	363	2.28617e+09	21.3296	5.8944	21.5501	19.5906	322185248	5.6915	65.6774	-0.361472	9.33244e+08	5.54082e+08	266090	0.000480236	266090	0.000480236	-3.19995e+08	1.71386e+09	-0.18671	4.0943	0.0707088	1.39633	28.5	1.86783e+09	-40.8269	0.0707088	0.037559	9	6362300	0
37	2010	Shennan Electric A	0.4907	26	2.28812e+09	22.387	1.88651	0.0879311	0.0609697	59.6	0.487356	0.382411	-0.251281	0.4743	0.0446109	0	-14.2464	22.1013	1.57335e+09	347	2.16923e+09	21.1765	5.84932	21.4976	19.549	309051040	5.0909	65.7175	-0.105526	1.13254e+09	5.31151e+08	-47678	-8.97636e-05	-47678	-8.97636e-05	-8.73895e+08	1.58939e+09	-0.54983	-6.3988	0.00490589	1.73173	19.73	1.60173e+09	-14.2464	0.00490589	0.00717322	9	7162700	0
37	2011	Shennan Electric A	4.0428	26	2.86282e+09	22.4194	1.86644	0.0313204	0.0440635	58.56	0.484326	0.402903	0.59419	3.9783	0.007095	0	50.8255	22.2507	2.2136e+09	327	2.2271e+09	21.5179	5.78996	21.524	19.4988	293923136	7.53122	61.302	0.47935	1.21985e+09	5.24753e+08	1.13531e+08	0.216352	1.13531e+08	0.216352	-1.50006e+09	1.80119e+09	-0.832819	1.0048	0.0499354	1.8884	13.61	2.41582e+09	50.8255	0.0499354	0.00951946	9	7311300	0
37	2012	Shennan Electric A	0.1757	26	1.57985e+09	22.4346	1.88321	0.0535572	0.0872846	57.92	0.470364	0.427498	-0.012316	0.1744	-0.0185278	0	-47.6183	22.0939	1211995839	321	2.0401e+09	20.9155	5.77144	21.4363	19.4785	288016128	4.20808	64.0784	-0.441248	1.02853e+09	5.01674e+08					-1.20352e+09	1.65676e+09	-0.726427	-12.3827	0.0191557	2.21339	13.84	1.26545e+09	-47.6183	0.0191557	0.001038	9	7265700	0
37	2013	Shennan Electric A	6.012	26	1.30916e+09	22.4171	1.88461	-0.0284929	0.0988415	57.71	0.438258	0.457075	0.228455	6.0649	0.00206002	0	-12.2501	21.8923	1.04279e+09	314	1.89232e+09	20.7652	5.74939	21.3611	19.4558	281536416	3.70394	62.8274	-0.119803	1.04825e+09	5.0519e+08	7.9264e+07	0.156899	7.9264e+07	0.156899	-8.83671e+08	1.72196e+09	-0.513177	3.3714	0.0886495	2.02275	13.59	1.11043e+09	-12.2501	0.0886495	0.00197427	9	7444900	0
37	2014	Shennan Electric A	-3.4495	26	1.47431e+09	22.3439	2.03515	0.0870772	0.0803978	51.54	0.351483	0.518633	-0.00799113	-3.5804	0.00600431	0	11.1375	21.93	1.17259e+09	302	1.83974e+09	20.8825	5.71043	21.3329	19.4206	271813728	4.31394	63.6034	0.164688	1.1306e+09	5.52014e+08	-1.73028e+06	-0.00313448	-1.73028e+06	-0.00313448	-9.27336e+08	1.45828e+09	-0.635913	-23.0195	0.112978	2.669	12.16	1.2341e+09	11.1375	0.112978	0.00216916	9	9353700	0
37	2015	Shennan Electric A	-12.4434	26	1.4989e+09	22.2449	2.32393	0.209914	0.119223	44.89	0.167962	0.599	-0.0014225	-13.0908	0.0977056	0	8.9876	22.0017	1.27868e+09	597	1.66749e+09	20.9691	6.39192	21.2346	20.0067	488403680	2.61808	63.6034	-0.39311	2.98475e+09	1.95813e+09	-2.07712e+06	-0.00106077	-2.07712e+06	-0.00106077	-1.22749e+09	1.20315e+09	-1.02022	-66.573	0.0843808	7.34353	13.34	1.34502e+09	8.9876	0.0843808	-0.0114164	9	8025900	0
37	2016	Shennan Electric A	37.1696	26	1.8732e+09	22.1966	2.05148	-0.390805	0.0702795	45.33	0.217312	0.656344	0.150349	38.0901	0.0854133	0	17.0311	21.5317	1.50294e+09	562	1.54456e+09	21.1307	6.3315	21.158	19.9506	461767040	3.25477	63.8777	0.243187	3.19205e+09	1.7765e+09	1.65865e+09	0.933663	1.65865e+09	0.933663	-1.85248e+08	2.32438e+09	-0.0796976	101.344	0.212279	1.15601	11.3	1.57409e+09	17.0311	0.212279	0.00380468	9	7463100	0
37	2017	Shennan Electric A	1.6976	26	2.43003e+09	21.7824	2.59094	-0.444163	0.0505898	45.07	-0.0227944	1.03664	0.957938	2.1332	-0.338957	0	29.9651	20.4226	1957332612	519	1.42062e+09	21.3948	6.2519	21.0744	19.8775	429235296	4.56005	64.0115	0.401036	2.21052e+09	1.77221e+09	-2.05039e+06	-0.00115697	-2.05039e+06	-0.00115697	4.08137e+06	1.95054e+09	0.00209243	0.8153	0.0682431	0.424561	8.1	2.04577e+09	29.9651	0.0682431	0.0704348	9	8443600	0
37	2018	Shennan Electric A	2.1815	26	2.16587e+09	21.9194	2.38352	0.288875	0.0528882	44.69	0.0342727	0.916559	0.562279	2.0418	0.152103	0	-7.8616	21.1622	1.76844e+09	520	1.40565e+09	21.2934	6.25383	21.0638	19.8787	429731712	4.11522	62.7671	-0.0975482	2.70795e+09	1.78213e+09	-2.20563e+06	-0.00123764	-2.20563e+06	-0.00123764	-1.58966e+07	1.97648e+09	-0.0080429	0.9782	0.0715309	0.623699	8.1	1884937109	-7.8616	0.0715309	0.155486	9	5808900	0
37	2019	Shennan Electric A	1.5659	26	1.33127e+09	21.8924	2.41331	-0.0645472	0.10124	48.12	0.00578811	0.972166	0.107008	1.5873	-0.0445987	0	-35.1396	21.1052	1.082e+09	516	1.38168e+09	20.8021	6.24611	21.0466	19.8711	426508704	2.53688	59.208	-0.383537	2.90387e+09	2.13066e+09					1.55685e+07	2.02727e+09	0.00767955	1.2511	0.0630405	0.56086	8.74	1.22258e+09	-35.1396	0.0630405	-0.764992	9	5771100	0
38	2000	Shenzhen Chase	1.3325	26	3.20345e+07					79.99	0.0216228		0	1.3303		0	-44.3907	16.1561	14332259566900			30.2935								6.2713e+06		3755062		3755062		-1.82064e+06	2.02776e+07	-0.0897862	4.0208		0	12.27	5.86554e+07	-44.3907			6		0
38	2001	Shenzhen Chase	1.6303	26	3.84279e+07				0.162437	79.41	0.0178008		0	1.7098		0	-44.0787	16.0253	3.28009e+07	223	8.884e+07	17.306	5.40717	18.3023	19.011	180452608	0.18177	64.7092		2.1695e+07		2.68852e+06		2.68852e+06		-4.01943e+06	1.20236e+08	-0.0334294	6.1168		0	14.42	3.28009e+07	-44.0787			6		0
38	2002	Shenzhen Chase	5.853	26	8.95795e+07				0.0342124	79.35	0.0389581		0.0751429	5.2556		0	390.936	15.895	143722800	32	4.50038e+07	18.7834	3.46574	17.6223	17.295	32443466	4.42995	57.7529	23.3712	1.08068e+08						4.70077e+06	1.17361e+08	0.040054	10.0544		0	16.78	1.61031e+08	390.936			6		0
38	2003	Shenzhen Chase	4.4648	26	3.45879e+08					79.27	0.047822		0.110321	4.0343		0	210.43	18.064		37	4.37488e+07		3.61092	17.594	17.4195	36744476	0		-1	1.84124e+07						3.93243e+06	1.12869e+08	0.0348406	6.7898		0	19.58	4.99889e+08	210.43			6		0
38	2004	Shenzhen Chase	-0.9956	26	4.40906e+07					79.16	0.0446072		-0.0539143	-1.0087		0	-87.0881	17.7275		38	4.05343e+07		3.63759	17.5177	17.4389	37465192	0			1.35696e+07		600000		600000		-1.1188e+07	1.2025e+08	-0.0930396	-5.2795		0	14.67	6.4545e+07	-87.0881			6	720000	0
38	2005	Shenzhen Chase	-20.4833	26	1.48552e+07					79.17	0.0251335		-0.000157575	-23.2738		0	-46.1603			39	3.72109e+07		3.66356	17.4321	17.4573	38159996	0			1.05573e+06						-5.27529e+07	7.0006e+07	-0.753548	-51.153		0	17.57	3.47508e+07	-46.1603			6	873000	0
38	2006	Shenzhen Chase	-135.744	26	6602087					80.69	-0.0295135		0	-371.291		0	-81.4032			39	3.37879e+07		3.66356	17.3356	17.4526	37982088	0			125167						-1.70201e+08	-1.03779e+08	1.64002			0	16.95	6462551	-81.4032			6	367000	0
38	2007	Shenzhen Chase	83.7358	26	1.78158e+06	16.0087	560.397			80.85	-0.000470737	0.697277	0.0516773	251.19	0.00859904	0	-72.4323			6	7.45092e+06		1.79176	15.8238	15.7567	6.96736e+06	0			202246						-1.37207e+07	-8.47419e+07	0.161912		0.00996412	-1.10607	16.74	1.78158e+06	-72.4323	0.00996412		6	697000	0
38	2008	Shenzhen Chase	120.837	26	0	19.5443	16.6021	-0.944778		80.85	0.0621793	0.00346717	-0.00626578	62.1793	0.105096	0	-100			6	467236		1.79176	13.0546	15.6226	6092959	0			8.0837e+07	4.83064e+07					-9.00367e+06	1.29302e+08	-0.0696328	2013.87	0.0727264	1.35759	17.82		-100	0.0727264	390.495	6	464400	0
38	2009	Shenzhen Chase	9.6516	26	1.38912e+08	19.9815	11.0264	0.174049	0.0381125	76.36	0.0963553	0.00248535	0.326136	7.9425	0.235715	0		18.3373	1.10044e+08	42	412422	18.5164	3.73767	12.9298	17.3035	32720632	3.36312	64.7092		1.97355e+08	52555094					3.19425e+07	2.72153e+08	0.11737	18.9127	0.0426884	2.08701	28.5	1.10044e+08		0.0426884	6.26457	6	36400	0
38	2010	Shenzhen Chase	11.2215	26	2.55325e+08	20.0651	10.163	-0.0499052	0.0270895	76.36	0.104786	0.00253683	0.402782	10.7717	-0.234984	0	173.795	15.2526	3.01265e+08	54	452458	19.5235	3.98898	13.0225	17.5259	40868392	7.37159	64.7027	1.19189	9.46895e+07	7.15635e+07					7.24972e+07	2.33239e+08	0.310828	19.2742	-0.136131	1.79582	19.73	3.01294e+08	173.795	-0.136131	3.07664	6	550000	0
38	2011	Shenzhen Chase	1.8273	26	2.41439e+08	20.262	8.51663	0.0856407	0.0886173	74.32	0.127504	0.00229007	0.537663	1.664	-0.0222803	0	-67.1285	18.8277	9.67422e+07	52	368208	18.3876	3.95124	12.8164	17.4832	39160272	2.47042	63.2079	-0.664873	9.07905e+06						1.28146e+07	2.38889e+08	0.0536425	1.3626	-0.142134	2.30395	13.61	9.90399e+07	-67.1285	-0.142134	7.09658	6	697700	0
38	2012	Shenzhen Chase	2.5119	26	1.66957e+08	20.2292	8.76224	-0.0209986	0.0629897	74.32	0.122775	0.000646225	0.744917	2.5537	0.0114991	0	108.236		1.56743e+08	70	151018	18.8701	4.2485	11.9252	17.6977	48530472	3.22979	49.179	0.307387	1.84487e+07						2.49786e+07	1.91868e+08	0.130186	1.3359	0.0867874	2.15148	13.84	2.06237e+08	108.236	0.0867874	7.96667	6	961000	0
38	2013	Shenzhen Chase	2.0871	26	1.69631e+08	20.3389	7.94366	0.0307973	0.060296	73.63	0.13754	0.000710925	0.753631	1.9787	0.00438767	0	-18.329	15.7828	1.68436e+08	73	125875	18.9421	4.29046	11.743	17.7253	49886536	3.37637	64.7092	0.0453845	1.9083e+07						1.18943e+07	1.97706e+08	0.0601617	1.2605	0.0660203	2.37512	13.59	1.68436e+08	-18.329	0.0660203	4.76498	6	1160300	0
38	2014	Shenzhen Chase	-8.4845	26	1.62164e+08	20.3424	7.99993	0.115756	0.0486015	74.83	0.13532	0.000777651	0.0479221	-8.4698	0.0239183	0	26.5726		2.13193e+08	75	81324.6	19.1777	4.31749	11.3062	17.7275	50000276	4.26384	64.7092	0.262847	3.67377e+08	3.31951e+08					-5.08097e+07	1.47439e+08	-0.344615	-36.6818	0.0239223	3.65492	12.16	2.13193e+08	26.5726	0.0239223	5.23225	6	864200	0
38	2015	Shenzhen Chase	2.4085	26	2.85442e+08	20.4286	7.41123	0.00880061	0.0665935	70.15	0.151667	0.000525468	0.537307	2.3091	0.0941546	0	43.2648		3.05431e+08	81	64665.3	19.5372	4.39445	11.077	17.7832	52859992	5.77811	64.7092	0.355142	1.30354e+09	1.19799e+09					1.98866e+07	1.45271e+08	0.136893	5.2606	0.0941418	3.80962	13.34	3.05431e+08	43.2648	0.0941418	5.22531	6	888000	0
38	2016	Shenzhen Chase	8.4036	26	1.06394e+09	22.5786	0.971201	-0.747308	0.0798359	79.98	1.28807	0.00382168	0.217598	4.6913	0.318673	0	236.965	21.7248	8.79893e+08	290	1.46179e+08	20.5953	5.66988	18.8003	19.2628	232137024	3.7904	55.3199	-0.344006	7.3107e+09	5.16431e+09	3.56957e+06	0.0006912	3.56957e+06	0.0006912	2.67881e+08	2.61194e+09	0.10256	9.0009	0.0556676	0.250239	11.3	1.0292e+09	236.965	0.0556676	4.30511	6	1961400	0
38	2017	Shenzhen Chase	6.7458	26	1.09622e+09	22.4763	0.919078	-0.675348	0.0637393	79	1.15209	0.009743	0.200746	7.1091	-0.0419432	0	46.752	13.9095	1.03104e+09	244	1.0811e+08	20.7538	5.49717	18.4987	19.0985	196958784	5.23482	44.1705	0.381073	9.23532e+09	7.33443e+09	5.16777e+07	0.00704591	5.16777e+07	0.00704591	3.94904e+08	3.08037e+09	0.1282	6.8444	-0.0128056	0.0694961	8.1	1.51037e+09	46.752	-0.0128056	0.266211	6	3275500	0
38	2018	Shenzhen Chase	-58.6164	26	2.6657e+09	21.9008	1.64314	0.978701	0.043863	76.73	0.0491303	0.0252815	-0.00897772	-85.0685	-0.15837	0	70.1132	16.9076	1.44671e+09	246	5.79773e+07	21.0926	5.50533	17.8756	19.0754	192461568	7.51689	36.1271	0.435939	7.41864e+09	6.03189e+09	3.59063e+07	0.00595275	3.59063e+07	0.00595275	-2.55541e+09	2.29865e+09	-1.1117	-63.541	-0.200182	0.158766	8.1	2.59146e+09	70.1132	-0.200182	0.763911	6	4267600	0
38	2019	Shenzhen Chase	4.0504	26	1.93473e+09	21.7939	1.74588	-0.564802	0.0380761	71.92	0.581003	0.000747722	0.157892	4.1314	-0.178761	0	-29.1966		1.43323e+09	104	1.47419e+06	21.0832	4.64439	14.2036	18.1512	76380752	18.7642	50.5443	1.49628	4.18444e+09	2.98895e+09	3.96488e+07	0.0132651	3.96488e+07	0.0132651	9.85152e+07	1.7369e+09	0.0567191	4.5422	-0.19796	0.0592724	8.74	1.83485e+09	-29.1966	-0.19796	2.05871	6	3323800	0
39	2000	CIMC Group	11.7442	26	9.02839e+09				4.06971e-06	63.37	0.114929		0.130091	11.7289		0	72.2996	22.7687	227710790000000			33.0591						68.2561		2.25225e+08		1.53008e+08		1.53008e+08		4.96793e+08	9.31064e+08	0.533576	24.3988		0	12.27	8.95416e+09	72.2996			10		0
39	2001	CIMC Group	12.7306	26	7.31875e+09				0.0743481	56.02	0.0969419		0.12118	13.4843		0	-24.4064	22.6798	6544469500	185	1.46473e+09	22.6019	5.22036	21.1049	18.9847	175780224	37.231	67.3059		4.22136e+08	3.09183e+07	7.15403e+07	2.31385	7.15403e+07	2.31385	6.19107e+08	2.709e+09	0.228537	24.205		0	14.42	6.76551e+09	-24.4064			10		0
39	2002	CIMC Group	9.9264	26	7.94938e+09				0.0333632	56.75	0.133196		0.101863	8.7716		0	34.1906	22.6116	8568588000	211	1.45735e+09	22.8714	5.35186	21.0999	19.0985	196957648	43.5047	66.4331	0.168509	3.98368e+08	1.64682e+07	1.01066e+08	6.13707	1.01066e+08	6.13707	5.3193e+08	2.24551e+09	0.236886	17.7095		0	16.78	9.07867e+09	34.1906			10		0
39	2003	CIMC Group	10.4159	26	1.34475e+10				0.0422521	48.7	0.169025		0.124303	9.2651		0	52.0071	23.3732	12788389000	22574	2.2513e+09	23.2718	10.0246	21.5348	23.1703	11554398208	1.1068	65.2294	-0.974559	8.74908e+08	1.68775e+08	-6.40194e+06	-0.0379319	-6.40194e+06	-0.0379319	8.73108e+08	5.66328e+09	0.15417	16.764		0	19.58	1.38002e+10	52.0071			10		0
39	2004	CIMC Group	21.2427	26	2.62559e+10				0.0463085	48.03	0.296208		0.109539	16.8655		0	92.5171	23.2242	24083749000	28075	3.21204e+09	23.9048	10.2426	21.8902	23.3766	14201285632	1.69589	63.8076	0.532244	1.62325e+09	1.40081e+08	2.14175e+07	0.152893	2.14175e+07	0.152893	2.79681e+09	8.11313e+09	0.344727	37.4406		0	14.67	2.65678e+10	92.5171			10	5720000	0
39	2005	CIMC Group	18.4	26	3.32699e+10				0.0487659	45.91	0.295933		0.0795325	18.2507		0	16.5295	23.1987	26679232700	32755	4.426e+09	24.0072	10.3968	22.2108	23.5258	16486007808	1.6183	60.6612	-0.0457516	3.20748e+09	3.79258e+08	3.75994e+07	0.0991391	3.75994e+07	0.0991391	2.81171e+09	9.90256e+09	0.283937	31.5378		0	17.57	3.09593e+10	16.5295			10	10592100	0
39	2006	CIMC Group	15.484	26	32778024000				0.0423313	48.43	0.432463		0.0635527	13.2379		0	8.4445	23.0395	25903970000	46355	4.90849e+09	23.9777	10.7441	22.3142	23.8318	22389110784	1.15699	54.9738	-0.285057	3765895000	1749019000	356862000	0.204036	356862000	0.204036	2810855000	1.0675e+10	0.263311	26.0265		0	16.95	33573664000	8.4445			10	14561500	0
39	2007	CIMC Group	11.8512	26	42485218000	24.4219	1.87227			46.77	0.711931	0.0616652	0.0499094	9.4746	0.0337674	0	45.2353	23.8955		53578	6341530000		10.8889	22.5704	23.9698	25700642816	0		-1	8132408000	5077976000	1339290000	0.263745	1339290000	0.263745	1772056000	15933705000	0.111214	22.5022	-0.0268754	1.30254	16.74	48760826000	45.2353	-0.0268754		10	16379000	0
39	2008	CIMC Group	6.5419	26	60226974000	24.2659	2.09499	0.00379001	0.0570985	52.41	0.581049	0.0803316	0.125491	7.0941	-0.00345039	0	-2.94	23.5448	29098576700	47050	7153777000	24.094	10.759	22.6909	23.863	23097305088	1.25983	43.2751		4752519000	1651166000	606096000	0.367072	606096000	0.367072	1814441000	16218493000	0.111875	9.5895	0.0974174	1.31397	17.82	47327281000	-2.94	0.0974174	0.00201984	10	17008400	0
39	2009	CIMC Group	4.3314	26	23043347000	24.3438	1.98902	0.0149954		54.4	0.625559	0.0889827	0.262507	4.1691	0.0399728	0	-56.7364	22.9276		44608	7695033000		10.7057	22.7638	23.8203	22132447232	0		-1	6536774000	1267557000	2919364000	2.30314	2919364000	2.30314	-157138000	15810638000	-0.00993875	6.9422	0.0259563	1.36048	28.5	20475507000	-56.7364	0.0259563	-0.00450992	10	2624300	0
39	2010	CIMC Group	8.8866	26	53883978000	24.7147	1.62013	0.119409	0.109595	54.37	0.922436	0.0795566	0.224173	7.5098	-0.0142247	0	152.83	23.7405	24949668000	63354	10006466000	23.9401	11.0565	23.0265	24.1372	30383370240	0.821162	33.9204		5949824000	1294128000	145160000	0.112168	145160000	0.112168	3241501000	17045210000	0.190171	19.7352	0.0273948	1.81832	19.73	51768316000	152.83	0.0273948	0.00178933	10	20583400	0
39	2011	CIMC Group	9.2285	26	66772464000	24.8878	1.48416	0.0294569	0.109096	54.64	1.09962	0.0752121	0.271521	8.495	0.0495066	0	23.8693	24.0996	34531285000	64530	10885435000	24.2651	11.0749	23.1107	24.1572	30997819392	1.11399	37.9044	0.356603	8546214000	758088000	-87606000	-0.115562	-87606000	-0.115562	5071900000	23548349000	0.215382	21.178	0.0350276	1.97782	13.61	64125053000	23.8693	0.0350276	0.00237083	10	30287200	0
39	2012	CIMC Group	5.2741	26	60176127000	24.8663	1.48669	-0.0230237	0.149786	73.12	1.05796	0.0847354	0.336024	5.3315	-0.0350216	0	-15.2686	23.6488	24840079000	58535	11608747000	23.9357	10.9774	23.175	24.0758	28574181376	0.869319	32.1818	-0.219635	6.24267e+09	1.02113e+09	20238000	0.0198192	20238000	0.0198192	3184771000	27688654000	0.115021	10.1665	0.0356062	1.84812	13.84	54334057000	-15.2686	0.0356062	0.00352247	10	35970000	0
39	2013	CIMC Group	5.6817	26	58823330000	25.0083	1.38948	0.0211499	0.194843	74.31	1.22412	0.0878605	0.260537	5.3056	-0.00167474	0	6.5159	23.8209	20742617000	57686	13508082000	23.7555	10.9628	23.3266	24.0704	28422365184	0.729799	25.2274	-0.160493	5.24632e+09	4.75274e+08	1314283000	2.76531	1314283000	2.76531	2672275000	25801370000	0.103571	10.8508	0.0378747	1.96398	13.59	57874411000	6.5159	0.0378747	0.00432111	10	41432000	0
39	2014	CIMC Group	5.05	26	72746712000	25.1981	1.29043	0.0400971	0.199684	72.29	1.48384	0.0846763	0.150259	4.6137	-0.0134241	0	21.074	24.2336	23319277000	61390	19051137000	23.8725	11.025	23.6704	24.141	30501531648	0.764528	24.1293	0.0475871	4.50209e+09	8.34706e+08	249115000	0.298446	249115000	0.298446	3090698000	25239069000	0.122457	11.5342	0.0733055	2.21735	12.16	70070855000	21.074	0.0733055	0.00231173	10	38671000	0
39	2015	CIMC Group	3.7336	26	54618350000	25.3939	1.16185	-0.0314125	0.206125	77.6	1.80991	0.0817397	0.291419	3.4016	0.0029098	0	-16.2479	24.8968	20118765000	57477	21848053000	23.7249	10.9591	23.8074	24.0906	29000476672	0.693739	24.1293	-0.0925917	5.04946e+09	5.62295e+08	591421000	1.0518	591421000	1.0518	2270661000	24440699000	0.0929049	7.7668	-0.0338152	2.00785	13.34	58685804000	-16.2479	-0.0338152	0.00107302	10	40398000	0
39	2016	CIMC Group	2.1278	26	49660627000	25.5485	1.10946	0.027591	0.295094	78.24	2.10022	0.075879	0.568178	1.9753	0.0240582	0	-12.9063	24.8869	14261874000	51299	22037261000	23.3809	10.8454	23.816	23.9924	26289049600	0.542502	19.6385	-0.218002	6.93128e+09	6.05282e+08	546848000	0.90346	546848000	0.90346	-47785000	33794834000	-0.00141397	1.8665	0.0187909	2.18424	11.3	51111652000	-12.9063	0.0187909	0.000954323	10	28281000	0
39	2017	CIMC Group	4.1773	26	76044774000	25.5954	1.07302	-0.024799	0.226526	78.33	2.21785	0.0801136	0.283683	4.0815	-0.00644602	0	49.2809	24.8624	24200544000	50689	22941021000	23.9096	10.8335	23.8562	23.984	26068549632	0.928343	22.3274	0.711223	6.26315e+09	6.66834e+08	604971000	0.907228	604971000	0.907228	2964058000	35232429000	0.0841287	8.1275	0.0327353	2.02063	8.1	76299930000	49.2809	0.0327353	0.00184854	10	23298000	21
39	2018	CIMC Group	5.5417	26	90161165000	25.7914	1.00234	0.00185068	0.169342	77.97	2.6828	0.0746038	0.391274	5.0485	0.0316871	0	22.5396	25.0989	30464969000	51253	23180408000	24.1398	10.8445	23.8666	23.9941	26333009920	1.15691	22.9327	0.246212	9.99167e+09	2.62514e+08	-691343000	-2.63355	-691343000	-2.63355	2467887000	36208053000	0.0681585	9.688	0.000885753	2.03196	8.1	93497622000	22.5396	0.000885753	0.00440252	10	33930000	26
39	2019	CIMC Group	4.0837	26	86290098000	25.8714	0.98685	0.0149676	0.228547	78.06	2.85073	0.07524	0.552873	3.9269	-0.0112255	0	-8.2166	25.1938	22771079000	49715	37834537000	23.8488	10.8141	24.3565	23.9914	26262335488	0.867062	18.6742	-0.250537	10130295000	415503000	74957000	0.180401	74957000	0.180401	8199379000	62463905000	0.131266	4.0278	0.0205599	2.12707	8.74	85815341000	-8.2166	0.0205599	0.00864528	10	27842000	0
40	2000	Dongxu blue sky	1.486	26	367724442					38.96	0.431634		0.444237	1.43		0	-36.5558	20.3662	36336218142800			31.2238								272302814	11500000	-15258407	-1.32682	-15258407	-1.32682	47482343	125604304	0.378031	0.97		0	12.27	374323531	-36.5558			9		0
40	2001	Dongxu blue sky	-4.3551	26	312736097					38.94	0.355611		-0.0488934	-4.7578		0	-15.9095	20.3893		3180	250371938		8.06464	19.3385	21.3649	1899616256	0			232915342	8918146	-49055502	-5.50064	-49055502	-5.50064	-85250578	591567892	-0.14411	-11.0801		0	14.42	314770398	-15.9095			9		0
40	2002	Dongxu blue sky	-9.2728	26	261346363					38.77	0.4004		-0.0267933	-8.7083		0	-26.6139	20.861		3179	254708295		8.06432	19.3556	21.3655	1900674560	0			288204170	4032861	-135040536	-33.485	-135040536	-33.485	-95629864	620575584	-0.154099	-26.2951		0	16.78	230997781	-26.6139			9		0
40	2003	Dongxu blue sky	3.7657	26	660694624					38.78	0.440307		0.268294	3.6089		0	218.846	20.9977		2633	239307970		7.87588	19.2933	21.1991	1609347712	0			341518083	2931259	56786937	19.3729	56786937	19.3729	31524568	623141692	0.0505897	2.2214		0	19.58	736527032	218.846			9		0
40	2004	Dongxu blue sky	4.3175	26	8.14115e+08					38.71	0.358013		0.339094	4.7982		0	15.5141	20.6553		2622	2.49151e+08		7.87169	19.3336	21.1974	1606648704	0			2.48158e+08	3.73027e+06	2.23294e+07	5.986	2.23294e+07	5.986	6.75103e+07	5.91516e+08	0.114131	3.349		0	14.67	8.50792e+08	15.5141			9	2550000	0
40	2005	Dongxu blue sky	3.0124	26	6.30634e+08					38.94	0.379395		0.483453	2.9274		0	-38.8907	20.0291		2610	5.05223e+08		7.86711	20.0405	21.2277	1656005888	0			1.76163e+08	1.50349e+06	3.63497e+07	24.1768	3.63497e+07	24.1768	8.42098e+06	5.88916e+08	0.0142991	1.8174		0	17.57	5.19913e+08	-38.8907			9	3677200	0
40	2006	Dongxu blue sky	2.6672	26	5.19552e+08					31.05	0.38995		0.676568	2.6025		0	21.7745	20.3012		2430	4.81271e+08		7.79565	19.9919	21.1634	1552875136	0			4.56748e+08	2.0469e+08	-1.41369e+06	-0.00690648	-1.41369e+06	-0.00690648	3.06725e+07	7.28178e+08	0.0421222	-0.5809		0	16.95	6.33122e+08	21.7745			9	5009400	0
40	2007	Dongxu blue sky	5.1553	26	5.59164e+08	21.524	2.82164		0.471674	22.78	0.370512	0.0574797	0.153422	5.1966	-0.00947235	0	-15.7997	20.0229	2.52177e+08	3168	2.504e+08	19.3456	8.06086	19.3386	21.3616	1893409024	0.133187	31.6445		2.86417e+08	98900000	1.71878e+08	1.73789	1.71878e+08	1.73789	-6.54684e+07	6.31375e+08	-0.103692	7.6976	0.0276519	0.993775	16.74	5.33091e+08	-15.7997	0.0276519		9	6642000	0
40	2008	Dongxu blue sky	-5.0938	26	3.29247e+08	21.5811	2.78928	0.193717	1.17975	36.74	0.408603	0.0590043	0.169047	-4.9524	-0.0198128	0	-40.1887	20.2959	1.18647e+08	3342	2.33723e+08	18.5917	8.11432	19.2696	21.4047	1976630144	0.0600247	24.8941	-0.549319	1.6782e+08	3.17538e+07	-1.24575e+07	-0.392317	-1.24575e+07	-0.392317	-1.2479e+08	7.2613e+08	-0.171857	-12.5909	-0.102279	1.46911	17.82	3.18848e+08	-40.1887	-0.102279	0.110638	9	7912300	0
40	2009	Dongxu blue sky	4.0796	26	1.37812e+09	21.7642	2.46832	0.0774864	0.285684	41.97	0.521368	0.0444282	0.248714	3.7384	0.0629866	0	118.511	20.0511	453697306	3380	2.03276e+08	19.9329	8.12563	19.1301	21.4077	1982656384	0.228833	43.5664	2.81232	3.6234e+08	5.07242e+07	9.53041e+07	1.87887	9.53041e+07	1.87887	6.36824e+07	7.42542e+08	0.0857626	7.4556	0.0773108	1.78629	28.5	6.96718e+08	118.511	0.0773108	0.00590208	9	7714300	0
40	2010	Dongxu blue sky	5.8986	26	9.663e+08	21.5489	2.87914	-0.0436875	0.18406	37.56	0.415333	0.0382419	0.28011	6.6069	0.183165	0	11.5532	19.8677	6.14585e+08	2956	1.04911e+08	20.2365	7.99159	18.4686	21.2595	1709512064	0.359509	52.9058	0.571054	7.63934e+08	6.21928e+07	7.9857e+07	1.28402	7.9857e+07	1.28402	1.56867e+08	5.28675e+08	0.296718	10.8604	0.235287	1.58459	19.73	7.77212e+08	11.5532	0.235287	0.124157	9	9928400	0
40	2011	Dongxu blue sky	10.9424	26	5.30514e+08	21.3589	3.21841	-0.220373	0.0909881	37.99	0.349508	0.0345405	0.380366	12.0878	-0.178871	0	5.1669		8.03964e+08	685	7.54454e+07	20.5051	6.52942	18.1389	19.9759	473633568	1.69744	65.8045	3.72155	4.15515e+08	5.31109e+07	1.15761e+08	2.17962	1.15761e+08	2.17962	1.89562e+08	5.38421e+08	0.352069	15.0071	-0.225038	0.915643	13.61	8.1737e+08	5.1669	-0.225038	0.202388	9	7886100	0
40	2012	Dongxu blue sky	11.7689	26	7.80467e+08	21.777	2.39785	0.242553	0.100003	38.03	0.539462	0.0290964	0.286915	9.758	-0.0660871	0	5.324	19.8758	7.93554e+08	934	9.0064e+07	20.492	6.83948	18.316	20.2533	625030592	1.26962	61.67	-0.252035	2.41721e+08	6.54594e+07	5.70344e+07	0.871294	5.70344e+07	0.871294	3.80233e+08	1.02396e+09	0.371335	17.8689	-0.1111	1.46256	13.84	8.60887e+08	5.324	-0.1111	0.230806	9	6670300	0
40	2013	Dongxu blue sky	5.4915	26	9.41281e+08	22.0997	1.99022	0.151273	0.110186	41.82	0.7537	0.0149586	0.387146	4.7343	0.0314658	0	-5.3173	20.7283	7.43007e+08	1048	7.26046e+07	20.4262	6.95464	18.1005	20.3427	683481728	1.08709	60.9809	-0.143769	3.74217e+08	6.89158e+07	3.67118e+07	0.532705	3.67118e+07	0.532705	1.28279e+08	1.86755e+09	0.0686886	8.4541	-0.119087	2.16218	13.59	8.15111e+08	-5.3173	-0.119087	0.19776	9	9435600	0
40	2014	Dongxu blue sky	3.3454	26	1.2711e+09	22.1748	1.91474	0.0279922	0.0815165	45.58	0.815842	0.0143913	0.435435	3.2243	0.0334499	0	27.1648	20.5713	965120353	1086	7.09574e+07	20.6878	6.99026	18.0776	20.3725	704132096	1.37065	62.9478	0.260844	5.97133e+08	5.30745e+07	3.44086e+07	0.648308	3.44086e+07	0.648308	7.80819e+07	1.3526e+09	0.0577274	4.2007	-0.0159551	2.36589	12.16	1.03653e+09	27.1648	-0.0159551	0.147804	9	6770000	0
40	2015	Dongxu blue sky	2.8251	26	1.70267e+09	22.6356	1.56859	0.144067	0.062158	40.38	1.28994	0.00883456	0.391043	2.3036	0.312977	0	60.7018	22.0741	1567282086	1600	6.69597e+07	21.1726	7.37776	18.0196	20.7056	982484416	1.59522	62.9478	0.163842	2.92086e+09	7.42221e+07	225071	0.0030324	225071	0.0030324	1.16595e+08	3.1466e+09	0.0370542	4.783	0.0282192	4.10639	13.34	1.66573e+09	60.7018	0.0282192	0.115108	9	6237800	0
40	2016	Dongxu blue sky	3.0156	26	2.94955e+09	23.5733	0.665108	-0.545112	0.0715188	75.38	3.32702	0.00327789	0.238834	2.0981	0.339612	0	126.537	23.5587	2.18851e+09	1735	201380641	21.5065	7.45876	19.1207	20.8291	1111679488	1.96865	38.803	0.234093	8.56473e+09	1.06333e+08	5.6639e+07	0.532659	5.6639e+07	0.532659	1.70746e+08	9.69658e+09	0.0176089	2.8541	-0.0163905	0.576805	11.3	3.7735e+09	126.537	-0.0163905	0.0911628	9	7151500	0
40	2017	Dongxu blue sky	3.3506	26	7.81677e+09	24.0872	0.779088	0.640397	0.0603915	73.89	5.56855	0.0033668	0.0609554	2.6774	0.0532219	0	115.477	23.2364	5.43535e+09	2881	2.73654e+09	22.4162	7.96589	21.73	21.3951	1957872896	2.77615	44.7238	0.410178	8.71816e+09	6.35645e+07	-119701	-0.00188314	-119701	-0.00188314	5.61234e+08	1.28338e+10	0.043731	4.8472	0.00528476	1.50042	8.1	8.13103e+09	115.477	0.00528476	0.0304246	9	7210000	0
40	2018	Dongxu blue sky	5.9069	26	5.71669e+09	24.262	0.727018	-0.0389357	0.0624974	65.23	6.53134	0.0098879	0.179935	5.4333	-0.0732925	0	6.706	22.7025	5.04375e+09	2265	5.63703e+09	22.3414	7.72533	22.4526	21.2216	1645938688	3.06436	38.8899	0.103816	7.53023e+09	4.95566e+07	1.3373e+09	26.9853	1.3373e+09	26.9853	7.89755e+07	1.37222e+10	0.00575532	8.6024	-0.111357	1.36241	8.1	8.67629e+09	6.706	-0.111357	0.034294	9	5358400	0
40	2019	Dongxu blue sky	-0.9318	26	8.42221e+09	24.1532	0.733334	-0.0260984	0.0740835	49.96	5.80396	0.0203009	-0.0632767	-0.9835	-0.219736	0	-21.5591	21.61	3.63362e+09	842	5.821e+09	22.0135	6.73578	22.4847	20.3653	699088384	5.19766	35.7188	0.696163	4.74572e+09	2.8434e+07	1.02832e+08	3.61652	1.02832e+08	3.61652	2.62798e+08	1.10124e+10	0.0238638	-6.858	0.0187983	1.28253	8.74	6.80576e+09	-21.5591	0.0187983	0.0270609	9	4821000	0
42	2000	Zhongzhou Holdings	6.4074	26	1.38397e+09				1.46652e-05	71.62	0.549713		0.119039	6.0195		0	21.2874	20.6313	66358634464000			31.8261						36.2594		3.98362e+08		3.06853e+07		3.06853e+07		1.68569e+08	9.24715e+08	0.182293	9.5304		0	12.27	1.44289e+09	21.2874			9		0
42	2001	Zhongzhou Holdings	5.6134	26	1.4044e+09				0.209379	71.5	0.65522		0.181215	5.1583		0	-2.4469	20.9904	7.76637e+08	2664	2.8295e+08	20.4705	7.88758	19.4608	21.2174	1639002752	0.473847	34.4726		4.54999e+08		2.06621e+07		2.06621e+07		1.79452e+08	1.14162e+09	0.15719	8.6718		0	14.42	1.40758e+09	-2.4469			9		0
42	2002	Zhongzhou Holdings	3.7852	26	1.77527e+09					71.96	0.697957		0.20512	3.6611		0	25.3258	21.0597		2614	2.81974e+08		7.86864	19.4573	21.2008	1612032768	0		-1	4.62382e+08		1.80569e+07		1.80569e+07		1.51107e+08	1.25126e+09	0.120764	5.247		0	16.78	1.76406e+09	25.3258			9		0
42	2003	Zhongzhou Holdings	2.4958	26	2.25556e+09				0.177521	71.649	0.790436		0.249823	2.3632		0	10.6572	21.3127	1177970000	2607	4.3873e+08	20.8871	7.86596	19.8994	21.2198	1643087488	0.716925	37.6963		6.20636e+08		-5.83013e+06		-5.83013e+06		1.83709e+08	9.26777e+08	0.198223	4.2781		0	19.58	1.95206e+09	10.6572			9		0
42	2004	Zhongzhou Holdings	1.6279	26	3.34977e+09				0.150192	71.72	0.752338		0.631367	1.6478		0	78.6743	20.8788	1870622300	2985	4.39044e+08	21.3495	8.00136	19.9001	21.3373	1847792256	1.01236	33.5043	0.41208	1.26958e+09		-4.4307e+06		-4.4307e+06		2.25569e+08	7.34568e+08	0.307077	3.5589		0	14.67	3.48783e+09	78.6743			9	3828000	0
42	2005	Zhongzhou Holdings	3.7792	26	2.05898e+09				0.277779	72.99	0.486943		0.101397	4.7926		0	-61.6389	20.7431	666899400	1065	2.1201e+08	20.3181	6.97073	19.1721	20.4086	729997888	0.913563	31.1366	-0.0975861	7.22686e+08		6.83517e+07		6.83517e+07		1.07422e+08	6.96481e+08	0.154236	9.2728		0	17.57	1.33797e+09	-61.6389			9	4607000	0
42	2006	Zhongzhou Holdings	3.236	26	1.19193e+09				0.364448	70.56	0.687277		0.171829	2.7724		0	-37.8493	21.2891	375794800	3389	2.48286e+08	19.7446	8.12829	19.3301	21.4197	2006570752	0.187282	28.2503	-0.794998	5.54763e+08	2.4125e+08	-1.38338e+07	-0.0573422	-1.38338e+07	-0.0573422	2.16531e+08	1.75071e+09	0.123682	3.2427		0	16.95	8.31558e+08	-37.8493			9	5691000	0
42	2007	Zhongzhou Holdings	6.7611	26	1.38089e+09	22.405	1.76946		0.204467	67.64	0.844354	0.0467387	0.17401	6.141	0.0818108	0	30.2167	21.1237	719911100	3432	1.70344e+08	20.3946	8.1409	18.9533	21.4124	1991946880	0.361411	41.5321	0.929767	9.72554e+08	2.19748e+08	2.09803e+08	0.954742	2.09803e+08	0.954742	9.99998e+07	1.43902e+09	0.0694918	11.1408	-0.0419933	1.81763	16.74	1.08283e+09	30.2167	-0.0419933		9	6543000	0
42	2008	Zhongzhou Holdings	3.3401	26	1.22348e+09	22.4368	1.77532	0.0637211	0.146713	68.04	0.858025	0.0521204	0.512262	3.2878	-0.0699602	0	5.2096	21.0508	830711800	1339	1.73624e+08	20.5378	7.19968	18.9724	20.5974	881695040	0.942176	45.5554	1.60694	7.08731e+08	3.44592e+08	3.31286e+06	0.00961388	3.31286e+06	0.00961388	1.40283e+08	1.74783e+09	0.0802609	0.3758	-0.0574442	2.18672	17.82	1.13924e+09	5.2096	-0.0574442	0.0032387	9	4667000	0
42	2009	Zhongzhou Holdings	7.2344	26	1.97885e+09	22.5921	1.61283	-0.00856167	0.0646458	68.31	1.03062	0.0496732	0.239581	6.7143	0.154293	0	79.1309	21.3205	1.76696e+09	1214	1.4198e+08	21.2925	7.10168	18.7712	20.5027	802028736	2.20312	54.0954	1.33833	1.91511e+09	4.50279e+08	4.99534e+06	0.0110939	4.99534e+06	0.0110939	6.14183e+08	2.38693e+09	0.257311	14.0644	0.146151	2.12815	28.5	2.04073e+09	79.1309	0.146151	0.0091241	9	6388000	0
42	2010	Zhongzhou Holdings	7.5483	26	1.75372e+09	22.6387	1.53879	-0.0464147	0.111659	69.19	1.06581	0.0523419	0.216629	7.3765	-0.00785721	0	-29.0771	19.3548	1.15675e+09	1260	1.14445e+08	20.8689	7.13887	18.5556	20.5245	819704192	1.41118	49.9285	-0.359462	1.75755e+09	4.46992e+08	1.34211e+08	0.300253	1.34211e+08	0.300253	5.78193e+08	2.92056e+09	0.197973	16.2566	-0.027151	1.84694	19.73	1.44734e+09	-29.0771	-0.027151	0.00663985	9	6895200	0
42	2011	Zhongzhou Holdings	6.9769	26	1.97832e+09	22.69	1.49173	-0.00387517	0.0813701	75.4	1.11711	0.0540923	0.267787	6.8023	-0.053653	0	32.436	20.3457	1.60147e+09	1115	9.68059e+07	21.1942	7.01661	18.3882	20.4104	731321792	2.18982	52.1963	0.551768	1.06138e+09	1.34572e+08	1.28911e+07	0.0957932	1.28911e+07	0.0957932	7.37653e+08	3.36265e+09	0.219367	12.9939	-0.0165666	1.82671	13.61	1.9168e+09	32.436	-0.0165666	0.00705721	9	8282100	0
42	2012	Zhongzhou Holdings	8.9074	26	2.28501e+09	22.7404	1.4179	-0.0500084	0.0582101	79.12	1.17448	0.0547292	0.273892	8.6887	0.0126761	0	40.7689	20.3808	2.37984e+09	1123	7.07773e+07	21.5903	7.02376	18.075	20.4014	724792384	3.28348	55.1013	0.499425	1.42671e+09	2.14608e+08	1.38729e+07	0.0646431	1.38729e+07	0.0646431	1.03684e+09	3.70498e+09	0.279849	15.1746	0.0483403	1.59011	13.84	2.69826e+09	40.7689	0.0483403	0.00854367	9	6755300	0
42	2013	Zhongzhou Holdings	8.2625	26	2.32793e+09	22.8025	1.37213	0.00427909	0.0834598	77.32	1.25178	0.0533311	0.307294	8.0138	0.0441819	0	-17.9849	20.5119	1.98207e+09	1150	8.52975e+07	21.4074	7.04752	18.2617	20.431	746591232	2.65483	55.9571	-0.191458	1.39582e+09	2.05067e+07	3.24417e+08	15.8201	3.24417e+08	15.8201	4.08925e+08	3.78562e+09	0.108021	13.5917	0.020724	1.60785	13.59	2.21298e+09	-17.9849	0.020724	-0.0129923	9	6337500	0
42	2014	Zhongzhou Holdings	4.8844	26	4.65278e+09	23.5081	1.16933	0.291398	0.0564897	70.01	2.60641	0.0272747	0.378179	3.6482	-0.0147406	0	37.0459	22.1274	2.74587e+09	1217	8.17882e+07	21.7334	7.10414	18.2196	20.4781	782562688	3.50881	60.1241	0.321672	1.29064e+09	1.54032e+08	2.02212e+07	0.131279	2.02212e+07	0.131279	4.72439e+08	6.2421e+09	0.075686	9.6022	-0.100339	3.90679	12.16	3.0328e+09	37.0459	-0.100339	0.0127552	9	11573700	0
42	2015	Zhongzhou Holdings	4.1311	26	6.27839e+09	23.9269	1.01735	-0.0305237	0.0491922	68.3	3.98213	0.0217555	0.352018	3.4243	0.0454132	0	65.2581	22.8501	4.85788e+09	1668	1.45783e+09	22.3039	7.41938	21.1002	20.8909	1182453888	4.1083	60.1241	0.170853	3.38141e+09	1.5698e+08	2000000	0.0127405	2000000	0.0127405	5.91327e+08	1.00109e+10	0.0590684	9.0002	-0.034394	3.38401	13.34	5.04782e+09	65.2581	-0.034394	-0.00383167	9	20683200	0
42	2016	Zhongzhou Holdings	3.1844	26	1.10936e+10	24.0961	1.00625	0.0351264	0.0397659	73.55	4.71229	0.0222914	0.578805	2.9366	0.0471935	0	60.7773	22.7343	7.78743e+09	2078	1.45119e+09	22.7758	7.63916	21.0956	21.0812	1430319104	5.44454	59.9429	0.325253	3.99782e+09	1.59507e+08	-6.55501e+06	-0.0410955	-6.55501e+06	-0.0410955	5.41499e+08	1.1214e+10	0.0482876	4.5309	0.0599563	3.97541	11.3	8.11576e+09	60.7773	0.0599563	0.00175261	9	24758200	0
42	2017	Zhongzhou Holdings	3.819	26	9.88567e+09	24.4988	0.980731	0.0540342	0.0432036	73.91	7.08045	0.0176377	0.385708	3.1861	0.0169536	0	6.635	23.3994	8.20759e+09	2314	1.39211e+09	22.8283	7.74673	21.0541	21.1724	1566963072	5.23789	59.2495	-0.0379551	6.65479e+09	9.10828e+08	5.55243e+07	0.0609602	5.55243e+07	0.0609602	9.59955e+08	1.48107e+10	0.0648148	10.0085	-0.118846	5.33659	8.1	8.65423e+09	6.635	-0.118846	-0.00267429	9	24280100	0
42	2018	Zhongzhou Holdings	3.3787	26	9.30079e+09	24.553	0.964757	-0.010284	0.0620006	76.1	7.40634	0.019171	0.554545	3.2896	0.0098119	0	-8.2286	22.3678	7.38611e+09	2543	1.25403e+09	22.7229	7.8411	20.9496	21.2492	1691962624	4.36541	58.1	-0.166572	5.99667e+09	1.81057e+08	5.76999e+07	0.318684	5.76999e+07	0.318684	8.90354e+08	1.36701e+10	0.0651313	6.5279	0.06518	5.00691	8.1	7.94211e+09	-8.2286	0.06518	0.00194729	9	34300700	0
42	2019	Zhongzhou Holdings	3.8079	26	8.2583e+09	24.5331	0.956372	-0.0132306	0.0782921	73.53	7.23069	0.0215501	0.47353	3.8462	-0.0439014	0	-9.1782	22.8407	6.63586e+09	2639	1.1244e+09	22.6158	7.87816	20.8405	21.276	1737986944	3.81813	57.4752	-0.125367	4.1999e+09	2.16276e+08	8.20008e+08	3.79149	8.20008e+08	3.79149	1.35865e+09	1.60677e+10	0.0845579	10.6159	-0.0186655	4.6337	8.74	7.21317e+09	-9.1782	-0.0186655	-0.00116009	9	26433200	0
45	2000	Shen Textile A	6.0607	26	2.98454e+08				1.61507e-05	68.84	0.170615		0.010537	5.7548		1	41.7068	19.2644	14758046476600			30.3228						62.8422		1.9265e+08	9.64271e+06	1.6242e+07	1.68438	1.6242e+07	1.68438	1.13041e+07	-3.54446e+07	-0.318925	8.5008		0	12.27	2.92896e+08	41.7068			9		0
45	2001	Shen Textile A	5.2612	26	3.57093e+08				0.176021	68.01	0.179822		-0.00494564	5.1236		1	-9.7431	19.309	2.52635e+08	584	2.41324e+08	19.3475	6.3699	19.3016	19.894	436354176	0.578969	53.6675		1.99486e+08	5.74935e+06	2.0968e+07	3.64702	2.0968e+07	3.64702	5.13608e+06	2.45497e+08	0.0209212	8.6606		0	14.42	3.43884e+08	-9.7431			9		0
45	2002	Shen Textile A	1.6109	26	4.58935e+08				0.146324	68.89	0.179371		0.765396	1.598		1	33.033	19.9555	351230000	635	2.45222e+08	19.677	6.45363	19.3177	19.9673	469566912	0.747987	56.0781	0.29193	1.63739e+08	7.35483e+06	1.74242e+07	2.36909	1.74242e+07	2.36909	6.26155e+06	2.2421e+08	0.0279271	0.3879		0	16.78	4.5748e+08	33.033			9		0
45	2003	Shen Textile A	6.2016	26	4.95909e+08				0.18046	67.67	0.16616		0.131351	6.3779		1	-1.2055	19.341	214173100	656	2.98134e+08	19.1823	6.48616	19.5131	20.005	487591104	0.439247	34.6169	-0.412761	1.3221e+08	4.04359e+06	1.15105e+07	2.84661	1.15105e+07	2.84661	3.1173e+07	3.04752e+08	0.10229	10.591		0	19.58	4.51965e+08	-1.2055			9		0
45	2004	Shen Textile A	6.4316	26	4.43548e+08				0.177425	67.78	0.147683		0.118191	6.6041		1	-0.7903	19.0549	2.22139e+08	697	2.95007e+08	19.2188	6.54679	19.5025	20.057	513639200	0.43248	36.1874	-0.0154056	1.24817e+08	3.55695e+06	5.773e+06	1.62302	5.773e+06	1.62302	4.08457e+07	3.24822e+08	0.125748	7.9721		0	14.67	4.48393e+08	-0.7903			9	2920700	0
45	2005	Shen Textile A	5.7933	26	4.03608e+08				0.215597	68.05	0.140805		0.127326	5.8414		1	-12.5632	18.493	193171200	627	2.85985e+08	19.0791	6.44095	19.4714	19.9638	467904896	0.412843	35.9902	-0.0454069	7.27553e+07	2.45118e+06	3.32281e+06	1.3556	3.32281e+06	1.3556	3.56444e+07	3.19235e+08	0.111656	6.3569		0	17.57	3.9206e+08	-12.5632			9	3610000	0
45	2006	Shen Textile A	2.576	26	5.88723e+08				0.203037	62.45	0.133876		0.167599	2.5736		1	42.3756	18.1975	2.79288e+08	680	3.34815e+08	19.4478	6.52209	19.6291	20.0418	505852512	0.552113	36.706	0.337343	7.88632e+07		6.31372e+06		6.31372e+06		1.15752e+07	3.58517e+08	0.0322864	1.3598		0	16.95	558198369	42.3756			9	3957800	0
45	2007	Shen Textile A	3.3077	26	495038341	20.3384	5.65008		0.234662	62.66	0.145243	0.17457	0.312585	3.2603	0.0705976	1	-12.3483	18.7253	2.50745e+08	685	1.81695e+08	19.3399	6.52942	19.0178	20.0185	494227744	0.507347	37.4365	-0.0810804	1.46482e+08	21573000	4.48434e+07	2.07868	4.48434e+07	2.07868	-1.49012e+07	2.15536e+08	-0.0691357	3.3016	0.0354315	0.527236	16.74	4.8927e+08	-12.3483	0.0354315		9	3421000	0
45	2008	Shen Textile A	8.7079	26	3.85501e+08	20.1537	6.64349	-0.239397	0.216218	62.8	0.140948	0.102615	0.126708	9.5911	-0.0721314	1	-25.5721	17.6442	2.46733e+08	692	8.3917e+07	19.3238	6.53959	18.2453	19.9899	480295456	0.513712	49.4965	0.0125451	1.26982e+08	4.29588e+07	2.87206e+07	0.668562	2.87206e+07	0.668562	2.12335e+06	9.40537e+07	0.0225759	11.7846	0.0548104	0.356074	17.82	3.64153e+08	-25.5721	0.0548104	1.49314	9	4686000	0
45	2009	Shen Textile A	6.5618	26	5.14465e+08	20.5033	4.88383	0.467802	0.15596	62.72	0.192063	0.113003	0.116556	5.5938	0.0214739	1	34.0296	18.873	2.88539e+08	770	2.20136e+08	19.4803	6.64639	19.2098	20.1292	552080128	0.522639	43.1853	0.0173786	2.00015e+08	9.86743e+07	4.85651e+07	0.492176	4.85651e+07	0.492176	1.79287e+07	2.60962e+08	0.0687024	8.3507	0.0589856	0.627104	28.5	4.88073e+08	34.0296	0.0589856	0.523016	9	5317200	0
45	2010	Shen Textile A	3.975	26	6.50856e+08	21.2273	2.3678	-0.514978	0.24894	73.16	0.42542	0.0634727	0.150436	2.9511	0.191756	1	30.6774	20.7601	2.90961e+08	890	1.66483e+08	19.4887	6.79122	18.9304	20.2412	617524928	0.471173	33.324	-0.0984745	9.06887e+08	7.66507e+07	2.54925e+07	0.33258	2.54925e+07	0.33258	2.44469e+07	1.04866e+09	0.0233124	4.4268	0.0343681	0.229911	19.73	6.37802e+08	30.6774	0.0343681	0.732342	9	5267000	0
45	2011	Shen Textile A	2.9811	26	7.34656e+08	21.3156	2.23913	0.297561	0.234517	63.83	0.461903	0.0661442	0.198984	2.8551	0.0264495	1	11.7736	18.453	3.21871e+08	808	5.04128e+08	19.5897	6.69456	20.0383	20.2111	599189312	0.537177	32.9806	0.140086	5.2225e+08	5.33705e+07	4.15944e+06	0.0779351	4.15944e+06	0.0779351	3.76512e+07	1.00732e+09	0.0373778	3.6026	0.0153471	0.320232	13.61	7.12894e+08	11.7736	0.0153471	0.127823	9	6292000	0
45	2012	Shen Textile A	-5.1377	26	7.52087e+08	21.3549	2.22683	0.266309	0.276221	61.02	0.467731	0.0896835	0.170701	-5.0387	-0.125458	1	18.5471	17.5082	4.51635e+08	1227	9.49165e+08	19.9284	7.11233	20.6711	20.6039	887475392	0.508898	39.0362	-0.0526438	3.02578e+08	7.016e+07	8.68673e+06	0.123813	8.68673e+06	0.123813	-1.05827e+08	1.24753e+09	-0.0848293	-6.0606	-0.0824984	0.443318	13.84	8.45114e+08	18.5471	-0.0824984	0.189974	9	6493000	0
45	2013	Shen Textile A	3.8334	26	1.1248e+09	21.7712	1.46021	-0.367623	0.2509	71.95	0.694731	0.0831374	0.537117	3.1807	0.251517	1	33.8397	20.761	5.70339e+08	1475	8.78246e+08	20.1617	7.29641	20.5934	20.7597	1037122624	0.549924	36.8302	0.0806169	9.91146e+08	4.1829e+07	3.02039e+08	7.22079	3.02039e+08	7.22079	-1.80177e+08	2.25814e+09	-0.0797901	2.6229	-0.0654775	0.241058	13.59	1.1311e+09	33.8397	-0.0654775	0.513952	9	4948000	0
45	2014	Shen Textile A	-3.0168	26	1.22552e+09	21.761	1.50093	0.142713	0.171228	54.39	0.697682	0.109113	-0.830378	-3.0323	0.0546041	1	7.0599	18.8913	6.97875e+08	1465	8.24871e+08	20.3636	7.28961	20.5307	20.7508	1027898240	0.678934	41.717	0.234596	8.84199e+09	7.74022e+09	3.8402e+07	0.00496136	3.8402e+07	0.00496136	-1.0643e+08	2.05611e+09	-0.0517628	-5.0551	-0.017253	0.285275	12.16	1.21095e+09	7.0599	-0.017253	0.549613	9	5526800	0
45	2015	Shen Textile A	0.398	26	1.24787e+09	21.8116	1.4835	0.205973	0.147081	57.09	0.708247	0.126409	0.803085	0.3882	-0.119252	1	1.3043	19.3158	7.00601e+08	1279	7.90019e+08	20.3674	7.15383	20.4876	20.631	911849280	0.768329	41.717	0.13167	7.95556e+08	4.32415e+07	1.80388e+08	4.17164	1.80388e+08	4.17164	-7.55225e+07	2.12573e+09	-0.0355277	0.3888	0.0133308	0.365509	13.34	1.22675e+09	1.3043	0.0133308	0.814395	9	4380900	0
45	2016	Shen Textile A	-2.7977	26	1.15116e+09	22.139	1.0413	-0.383815	0.160262	53.36	1.01096	0.109091	-0.119047	-2.4072	0.0437834	1	-2.327	21.1815	6.67042e+08	1256	7.23685e+08	20.3184	7.13569	20.3999	20.611	893813504	0.746288	40.6652	-0.0286873	9.85697e+08	5.18399e+07	3.75601e+06	0.0724541	3.75601e+06	0.0724541	-9.81437e+07	3.26206e+09	-0.0300864	-3.8666	-0.0134151	0.197513	11.3	1.1982e+09	-2.327	-0.0134151	1.07568	9	3890500	0
45	2017	Shen Textile A	1.3046	26	1.58753e+09	22.1573	1.02079	-0.0278896	0.131579	52.08	1.01212	0.124371	0.132785	1.2927	0.0555311	1	23.1468	19.1949	8.69113e+08	1335	6.56133e+08	20.583	7.19669	20.3019	20.6591	937890176	0.926668	43.0246	0.241703	1.24225e+09	7.72041e+07	5.24543e+07	0.679424	5.24543e+07	0.679424	2.00451e+07	3.06552e+09	0.00653891	2.2282	-0.00679705	0.190952	8.1	1.47555e+09	23.1468	-0.00679705	1.03351	9	4825000	0
45	2018	Shen Textile A	-1.5129	26	1.17813e+09	22.2535	1.03264	0.565874	0.100739	52.14	1.08749	0.132322	-0.166213	-1.4436	-0.0058978	1	-13.7704	20.262	8.7941e+08	1337	9.87876e+08	20.5948	7.19818	20.7111	20.6803	957901888	0.918058	50.49	-0.00929066	1.33593e+09	1.94166e+08	5.05336e+07	0.260259	5.05336e+07	0.260259	-8.15393e+07	2.99855e+09	-0.0271929	-0.9634	-0.0996913	0.33523	8.1	1.27236e+09	-13.7704	-0.0996913	0.964985	9	6056000	0
45	2019	Shen Textile A	0.1275	26	2.2396e+09	22.2343	0.946075	-0.405121	0.0656393	52.31	1.04054	0.15738	2.94355	0.1287	-0.190909	1	69.621	19.4847	1.4758e+09	1338	9.03229e+08	21.1125	7.19893	20.6215	20.6766	954373056	1.54636	49.9494	0.684381	1.23956e+09	830000000	8.54426e+07	0.102943	8.54426e+07	0.102943	139876916	2.68085e+09	0.0521764	0.7716	0.0845535	0.175578	8.74	2.15818e+09	69.621	0.0845535	0.291495	9	6163900	0
46	2000	Oceanwide Holdings	5.2105	26	2.8521e+08					53.43	0.0759895		0.182862	4.3417		0	166.675	19.5961	44104082901100			31.4176								6.51915e+07	1.39914e+07	-206067	-0.0147282	-206067	-0.0147282	6.16672e+07	5.90723e+08	0.104393	6.9242		0	12.27	2.75171e+08	166.675			9		0
46	2001	Oceanwide Holdings	5.0152	26	2.74574e+08					50.03	0.127188		0.354145	4.0053		0	25.4786	20.9157		46	2.44726e+07		3.82864	17.0131	17.5801	43146524	0			3.67974e+08	5.04517e+06	-483573	-0.0958486	-483573	-0.0958486	9.94149e+07	1.30837e+09	0.0759836	4.9521		0	14.42	3.4528e+08	25.4786			9		0
46	2002	Oceanwide Holdings	3.0446	26	4.11628e+08					49.96	0.14641		0.34761	2.8453		0	33.6071	20.7461		61	3.06382e+07		4.11087	17.2378	17.8357	55709588	0			1.82553e+08	1.65294e+07	-644529	-0.0389929	-644529	-0.0389929	8.79441e+07	8.23907e+08	0.10674	3.5285		0	16.78	4.61319e+08	33.6071			9		0
46	2003	Oceanwide Holdings	3.4814	26	6.19189e+08					52.81	0.197695		0.429798	3.0333		0	24.8687	21.5533		61	4.82857e+07		4.11087	17.6926	17.8577	56950372	0			2.48595e+08	8.19049e+06	333474	0.0407148	333474	0.0407148	1.22806e+08	8.61563e+08	0.142539	3.6914		0	19.58	5.76043e+08	24.8687			9		0
46	2004	Oceanwide Holdings	4.4007	26	1.03324e+09					50.98	0.181054		0.158273	4.6007		0	73.9344	20.2291		56	4.56797e+07		4.02535	17.6372	17.7809	52738944	0			2.81136e+08	106315	-197087	-1.85379	-197087	-1.85379	1.63148e+08	9.36576e+08	0.174196	8.4548		0	14.67	1.00194e+09	73.9344			9	2021300	0
46	2005	Oceanwide Holdings	3.1496	26	5.90011e+08				0.0533278	50.03	0.221595		0.1273	2.864		0	-44.7985	21.4702	481096900	46	5.95136e+07	19.9916	3.82864	17.9017	17.6231	45043808	10.6806	53.1687		2.4458e+08	106315	4.15164e+07	390.502	4.15164e+07	390.502	7.03498e+07	1.79606e+09	0.039169	6.6114		0	17.57	5.53084e+08	-44.7985			9	2127600	0
46	2006	Oceanwide Holdings	6.6326	26	1.25892e+09				0.0164771	78.32	0.426184		0.294568	5.0393		0	142.371	21.7732	1259777700	805	5.82468e+07	20.9542	6.69084	17.8802	20.1034	537992640	2.34163	57.5699	-0.78076	2.40463e+08	6315.45	4.20192e+07	6653.4	4.20192e+07	6653.4	4.02658e+08	4.52528e+09	0.0889795	11.4766		0	16.95	1.34051e+09	142.371			9	2573500	0
46	2007	Oceanwide Holdings	13.4426	26	4.32096e+09	22.7756	2.64297		0.019306	78.83	0.455846	0.00219593	0.359645	13.0181	0.0212112	0	210.528	20.5537	4074688400	1103	4.84804e+07	22.1281	7.00579	17.6967	20.3675	700632896	5.81573	59.8377	1.48363	3.83286e+08	6.30632e+06	-3.47903e+06	-0.551674	-3.47903e+06	-0.551674	1.55377e+09	3.91429e+09	0.396948	17.6805	0.226271	0.831801	16.74	4.16267e+09	210.528	0.226271		9	4800000	0
46	2008	Oceanwide Holdings	2.1356	26	1.35891e+09	23.7101	1.423	0.240211	0.0775056	86.85	1.16063	0.00170619	0.294053	1.4872	0.0539702	0	-66.2668	21.5778	1217815000	1954	7.27693e+07	20.9203	7.57763	18.1028	20.8829	1173077504	1.03814	52.4413	-0.821495	2.03721e+09	4.73644e+08	74098.9	0.000156444	74098.9	0.000156444	5.08204e+08	1.20436e+10	0.042197	3.4439	-0.012817	1.2892	17.82	1.41955e+09	-66.2668	-0.012817	0.00514919	9	7722000	0
46	2009	Oceanwide Holdings	2.7514	26	2.4218e+09	23.8474	1.35158	0.0691661	0.0514618	85.39	1.33185	0.00169605	0.335769	2.5749	0.130835	0	67.5884	22.6057	2183787500	2335	1.07833e+08	21.5043	7.75577	18.4961	21.0564	1395287040	1.56512	56.1089	0.507621	5.03383e+09	4.44964e+08					9.19574e+08	1.74515e+10	0.0526931	4.8003	-0.0675269	1.51331	28.5	2.379e+09	67.5884	-0.0675269	0.00453988	9	12509400	0
46	2010	Oceanwide Holdings	1.2633	26	2.30086e+09	23.8299	1.38927	0.0405817	0.107101	85.08	1.30301	0.00191075	0.435318	1.2745	-0.106239	0	-31.6882	21.8507	1362612232	2450	9.75727e+07	21.0327	7.80384	18.3961	21.0932	1447640320	0.941264	51.2554	-0.398598	3.26185e+09	5.84274e+08					3.86774e+08	1.57575e+10	0.0245454	1.4933	-0.108571	1.67776	19.73	1.62514e+09	-31.6882	-0.108571	0.00350008	9	11670400	0
46	2011	Oceanwide Holdings	1.6681	26	1.4069e+09	23.8776	1.36573	0.0191125	0.0965561	85.06	1.37135	0.00211513	0.285407	1.6293	-0.0568264	0	23.2322	22.2706	1682593205	2857	1.03872e+08	21.2436	7.95753	18.4587	21.2295	1658964992	1.01424	51.3593	0.0775324	1.37085e+09	5.19366e+08					7.23619e+08	1.61909e+10	0.044693	3.2507	-0.0572212	1.76646	13.61	2.00269e+09	23.2322	-0.0572212	-0.00147136	9	10868300	0
46	2012	Oceanwide Holdings	4.5185	26	4.5131e+09	24.1551	1.26123	0.112376	0.0570127	85.32	1.81044	0.00182751	0.195041	3.9709	0.0745225	0	121.971	22.9829	4053072396	3058	1.39077e+08	22.1227	8.02552	18.7505	21.3025	1784732032	2.27097	55.7299	1.23908	4.12178e+09	5.00165e+08	-1.61759e+06	-0.00323412	-1.61759e+06	-0.00323412	1.85377e+09	2.30815e+10	0.0803141	9.474	-0.055151	2.45164	13.84	4.4454e+09	121.971	-0.055151	0.0268457	9	12816900	0
46	2013	Oceanwide Holdings	4.5659	26	5.69152e+09	24.4304	1.18146	0.0743549	0.0588402	86.56	2.38374	0.00153449	0.24776	4.0166	0.0181936	0	33.5652	23.4129	5469876471	3761	1.34253e+08	22.4225	8.23244	18.7152	21.4802	2131746560	2.56591	56.3107	0.129876	5.42738e+09	4.81517e+08					1.52878e+09	2.69495e+10	0.0567278	13.313	-0.0693676	3.22112	13.59	5.93751e+09	33.5652	-0.0693676	0.00160014	9	23663700	0
46	2014	Oceanwide Holdings	4.6967	26	6.74551e+09	24.9844	1.06388	0.0790988	0.237281	84.4	4.13677	0.00391965	0.276046	3.6979	0.078435	0	2.0569	24.1285	5537322441	6295	5.56297e+08	22.4348	8.74751	20.1368	21.9956	3569043712	1.55149	41.7929	-0.395347	1.60469e+10	4.57324e+09	2.46383e+08	0.0538748	2.46383e+08	0.0538748	2.3449e+08	5.89903e+08	0.397506	16.8416	0.0102665	4.66431	12.16	7615852505	2.0569	0.0102665	0.000271683	9	25651800	0
46	2015	Oceanwide Holdings	4.6421	26	1.32637e+10	25.497	1.01589	0.058818	0.221043	86.62	6.91325	0.00374275	0.259123	3.7112	0.149558	0	55.7203	24.601	8662707651	10179	6.90702e+08	22.8823	9.22808	20.3532	22.4227	5470584320	1.58351	41.7929	0.0206386	3.94178e+10	1.01507e+10	5.95324e+08	0.0586485	5.95324e+08	0.0586485	-5.07936e+08	5.26544e+10	-0.0096466	20.6537	-0.00150929	6.80578	13.34	1.26706e+10	55.7203	-0.00150929	0.00233068	9	65816600	0
46	2016	Oceanwide Holdings	4.495	26	1.88431e+10	25.8463	0.953226	-0.023183	0.200755	82.07	9.80752	0.00285847	0.282001	3.8324	-0.00790369	0	97.1084	25.0837	1.85455e+10	9929	8.85235e+08	23.6435	9.20321	20.6014	22.4131	5418640384	3.42253	45.9495	1.16136	5.95382e+10	2.9405e+10	3.51904e+08	0.0119675	3.51904e+08	0.0119675	-1.29997e+09	7.27115e+10	-0.0178784	21.732	-0.0907382	5.74205	11.3	2.46705e+10	97.1084	-0.0907382	0.00218975	9	143103100	0
46	2017	Oceanwide Holdings	3.442	26	4.75442e+09	25.9585	0.944336	0.00222267	0.503204	83.3	10.9693	0.00307526	0.236176	3.2593	-0.0743593	0	-54.9727	24.842	8.25522e+09	10523	1.0256e+09	22.8341	9.26132	20.7485	22.4706	5739326976	1.43836	29.9036	-0.579738	5.37755e+10	3.45156e+10	9.19088e+08	0.0266282	9.19088e+08	0.0266282	-4.37052e+09	4.70684e+10	-0.0928545	15.0612	-0.102559	5.82921	8.1	1.68763e+10	-54.9727	-0.102559	0.000121546	9	125675800	0
46	2018	Oceanwide Holdings	1.7779	26	1.09654e+10	26.0803	0.946315	0.014512	0.816101	84.35	12.2984	0.00289974	0.232739	1.6759	-0.0157875	0	-40.2812	25.042	4.85357e+09	10170	9.4316e+08	22.303	9.2272	20.6647	22.437	5549478400	0.874599	23.9192	-0.391947	6.37226e+10	4.20822e+10	-1.65838e+08	-0.00394081	-1.65838e+08	-0.00394081	-6.48557e+09	4.0287e+10	-0.160984	4.6325	0.0434073	6.46031	8.1	1.24041e+10	-40.2812	0.0434073	-0.000951647	9	91997500	15
46	2019	Oceanwide Holdings	2.6765	26	4.09623e+09	25.9043	0.909691	-0.0601473	1.10986	82.43	10.294	0.00373694	0.406973	2.934	0.00132455	0	-39.5795	24.4693	4.41041e+09	10201	9.75999e+08	22.2072	9.23024	20.699	22.4413	5573377024	0.791335	21.5658	-0.0952025	6.03237e+10	4.19496e+10	2.84983e+09	0.0679346	2.84983e+09	0.0679346	-5.43469e+09	3.62018e+10	-0.150122	5.2648	0.0313276	4.37265	8.74	1.25019e+10	-39.5795	0.0313276	0.00284683	9	65621800	16
48	2000	Kingkey Zhinong	-16.9751	26	943488428				2.16352e-05	74.77	0.155311		-0.0137591	-15.3832		0	12.2912	20.6638	34141405942300		427267176	31.1615		19.8729				34.6392		2.48577e+08	5.96646e+06	-280484525	-47.0102	-280484525	-47.0102	-36174436	16585939	-2.18103	-83.7481		0	12.27	937695288	12.2912			11		0
48	2001	Kingkey Zhinong	-3.9338	26	889708601				0.237474	71.47	0.12557		-0.0187251	-4.6568		0	-13.1707	20.4228	508407091	405	385079755	20.0468	6.00389	19.769	19.5993	324986656	1.56439	36.0119		85503303	22180	-48639929	-2192.96	-48639929	-2192.96	-78544626	-53558529	1.46652	-73.3941		0	14.42	814193974	-13.1707			11		0
48	2002	Kingkey Zhinong	4.6847	26	8.14092e+08				0.136432	71.43	0.110849		0.334572	4.8941		0	9.2385	20.2459	4.38926e+08	1078	3.66898e+08	19.8998	6.98286	19.7206	20.4456	757571968	0.579385	28.4623	-0.629642	7.27562e+07	1022180	4.45702e+06	4.36031	4.45702e+06	4.36031	1.11989e+07	-6.74059e+07	-0.166141	21.2938		0	16.78	889413377	9.2385			11		0
48	2003	Kingkey Zhinong	4.301	26	8.21052e+08				0.135935	70.95	0.120181		0.480482	4.1057		0	-3.7309	20.1804	4.0851e+08	1192	4.9943e+08	19.828	7.08339	20.029	20.5477	838989312	0.486907	27.5164	-0.159615	1.29189e+08	2180	-4.91565e+06	-2254.88	-4.91565e+06	-2254.88	2.03874e+07	3.73946e+07	0.545197	11.978		0	19.58	8.5623e+08	-3.7309			11		0
48	2004	Kingkey Zhinong	3.9327	26	9.71875e+08				0.124278	70.77	0.0871868		0.425216	4.3644		0	13.9668	19.4237	4.92594e+08	1046	5.04203e+08	20.0152	6.95273	20.0385	20.4349	749487552	0.657242	29.114	0.349831	7.96825e+07	2180	-2.78531e+07	-12776.7	-2.78531e+07	-12776.7	4.7403e+07	8.59052e+07	0.551805	13.0473		0	14.67	9.75818e+08	13.9668			11	1338200	0
48	2005	Kingkey Zhinong	-6.8521	26	8.42575e+08				0.205329	70.77	0.0750573		-0.0753496	-7.0685		0	-11.1533	19.0665	5.1111e+08	1198	4.71464e+08	20.0521	7.08841	19.9714	20.5493	840300928	0.608246	37.471	-0.0745472	8.69932e+07	300000	-2.92192e+07	-97.3973	-2.92192e+07	-97.3973	-3.19356e+07	-4.75731e+06	6.71296			0	17.57	8.66982e+08	-11.1533			11	1515200	0
48	2006	Kingkey Zhinong	-8.0796	26	7.01726e+08				0.192759	60.27	0.0529987		-0.0352271	-9.0042		0	-14.6695	18.5181	4.26671e+08	1142	4.0824e+08	19.8715	7.04054	19.8274	20.5008	800540160	0.532979	32.9897	-0.123744	4.9131e+07		-3.09337e+06		-3.09337e+06		-1.07898e+08	-1.92626e+08	0.560141			0	16.95	7.5271e+08	-14.6695			11	1380000	0
48	2007	Kingkey Zhinong	9.1462	26	9.90336e+08	20.8465	9.30962		0.124564	44.81	0.0828168	0.306747	0.251608	8.0678	0.0613364	0	14.063	19.3518	5.19837e+08	1482	3.40527e+08	20.069	7.30115	19.646	20.7179	994687680	0.522613	34.9218	-0.0194496	1.63008e+08		-2.64662e+06		-2.64662e+06		-3.27619e+07	-1.74344e+08	0.187916		0.121546	-7.3409	16.74	8.58563e+08	14.063	0.121546		11	1340000	0
48	2008	Kingkey Zhinong	10.5551	26	1.23951e+09	20.9513	8.44832	-0.0432122	0.116851	45.02	0.100219	0.261089	0.178353	10.0299	0.0396445	0	38.9227	19.1808	6.08242e+08	1432	3.59693e+08	20.2261	7.26683	19.7008	20.6908	968094016	0.628289	29.4139	0.202206	4.4776e+08	2.90225e+08	937693	0.00323092	937693	0.00323092	3.9955e+07	-6.49255e+07	-0.615397		0.128266	-10.2868	17.82	1.19274e+09	38.9227	0.128266	0.00609974	11	1367200	0
48	2009	Kingkey Zhinong	10.0991	26	1.23335e+09	20.5795	11.6474	-0.0968132	0.104764	43.24	0.0499895	0.394675	0.319194	12.3734	-0.0448083	0	20.3643	18.4905	6.44105e+08	1439	3.27192e+08	20.2834	7.2717	19.6061	20.6905	967745088	0.665573	25.8785	0.0593424	1.02199e+09	9.06551e+08	1.81513e+06	0.00200224	1.81513e+06	0.00200224	109558178	3.41124e+07	3.21168		0.23689	-2266.74	28.5	1.43563e+09	20.3643	0.23689	0.00428486	11	1680000	0
48	2010	Kingkey Zhinong	-1.806	26	1.1304e+09	20.4609	13.0502	0.0626074	0.113562	41.87	0.0342845	0.473718	-0.288103	-1.9197	-0.0848069	0	-19.0455	18.32	7.52726e+08	1420	3.1722e+08	20.4392	7.25841	19.5751	20.6775	955227136	0.788007	37.3557	0.183954	9.01409e+08	8.52036e+08	-1.19078e+06	-0.00139757	-1.19078e+06	-0.00139757	7.23694e+06	-4.48278e+07	-0.161439		0.054564	-16.8539	19.73	1.16221e+09	-19.0455	0.054564	-0.0295094	11	3058000	0
48	2011	Kingkey Zhinong	64.0719	26	1.29803e+09	20.9379	8.08225	-0.395468	0.0898415	37.94	0.0955029	0.239082	0.218385	51.9185	0.401808	0	14.4192	18.5301	9.46539e+08	1210	3.06859e+08	20.6683	7.09838	19.5419	20.5371	830148480	1.1402	41.0526	0.446947	1.83918e+09	1.28591e+09	-766431	-0.00059602	-766431	-0.00059602	3.61159e+07	4.37532e+08	0.0825447	413.749	0.0241369	1.79848	13.61	1.32979e+09	14.4192	0.0241369	0.138475	11	2888000	0
48	2012	Kingkey Zhinong	3.9792	26	1.47127e+09	20.9153	8.20225	-0.0781825	0.0986143	39.21	0.0882395	0.265177	0.388623	4.0248	-0.190256	0	9.292	18.7147	1.16228e+09	1412	3.20501e+08	20.8736	7.25276	19.5854	20.6731	951033152	1.22212	46.1222	0.0718467	1.69503e+09	1.3724e+09	4.60934e+06	0.0033586	4.60934e+06	0.0033586	-2.99663e+06	3.60262e+08	-0.00831791	7.2664	-0.0207717	1.4535	13.84	1.45335e+09	9.292	-0.0207717	0.15532	11	5666200	0
48	2013	Kingkey Zhinong	1.4949	26	1.53186e+09	21.0089	7.56666	0.0743478	0.108094	40.38	0.0984399	0.247863	1.89794	1.4281	-0.087576	0	7.7031	19.1408	1.22031e+09	1449	3.85367e+08	20.9224	7.27863	19.7697	20.7044	981319488	1.24354	44.9629	0.0175213	1.57319e+09	1.36978e+09	6.70857e+06	0.00489755	6.70857e+06	0.00489755	-4.51322e+07	3.59931e+08	-0.125392	-2.2143	-0.0571214	1.75075	13.59	1.56531e+09	7.7031	-0.0571214	0.177211	11	4854900	0
48	2014	Kingkey Zhinong	10.3448	26	2.4172e+09	21.4078	5.34528	0.0920713	0.127738	55.28	0.165489	0.182792	0.272673	8.6431	0.252442	0	36.9964	19.0151	1.25036e+09	1471	3.63863e+08	20.9467	7.2937	19.7123	20.7147	991461952	1.26113	25.6074	0.0141452	2.2448e+09	1.54039e+09	1.07305e+07	0.00696608	1.07305e+07	0.00696608	1.48673e+08	4.51871e+08	0.329017	24.7375	0.256338	2.27937	12.16	2.14441e+09	36.9964	0.256338	0.255126	11	12662200	0
48	2015	Kingkey Zhinong	12.9966	26	2.07657e+09	21.3864	5.33776	-0.156062	0.202489	58.13	0.159748	0.191888	0.190584	13.1376	0.0914664	0	7.3496	18.7185	1.02202e+09	1615	3.39217e+08	20.745	7.38709	19.6421	20.7923	1071427072	0.953889	25.6074	-0.243623	2.37489e+09	1.49715e+09	1.18463e+06	0.000791254	1.18463e+06	0.000791254	2.44908e+08	5.6936e+08	0.430147	33.0513	0.159754	1.41891	13.34	2.30202e+09	7.3496	0.159754	0.201243	11	11688700	0
48	2016	Kingkey Zhinong	1.0781	26	1.5461e+09	21.3961	5.28375	-0.0138189	0.189029	76.4	0.155222	0.21069	0.70564	1.0729	-0.304537	0	-32.1799	19.4219	9.71441e+08	1695	3.52558e+08	20.6943	7.43544	19.6807	20.836	1119377536	0.86784	35.885	-0.0902078	1.71876e+09	1.43285e+09	1.21028e+06	0.000844663	1.21028e+06	0.000844663	-2.11794e+07	5.29999e+08	-0.0399612	0.8236	-0.315245	1.37239	11.3	1.56123e+09	-32.1799	-0.315245	0.201602	11	8472900	0
48	2017	Kingkey Zhinong	-5.8445	26	2.70606e+09	22.0855	3.17998	0.414891	0.123101	78.47	0.367911	0.108499	0.223499	-4.3889	0.217837	0	-0.7441	20.5198	1.39311e+09	1562	6.23476e+08	21.0548	7.35372	20.2508	20.7928	1072013760	1.29953	51.8492	0.497429	2.57201e+09	1.37139e+09					-4.59183e+08	1.21543e+09	-0.377794	-23.7861	0.0841835	4.5094	8.1	1.54961e+09	-0.7441	0.0841835	0.224901	11	20088800	0
48	2018	Kingkey Zhinong	13.3134	26	4.35439e+09	22.3686	2.54283	-0.067121	0.0966614	83.16	0.506538	0.0890936	0.255488	11.6722	0.0238039	0	121.793	20.2973	1.7901e+09	1556	6.53005e+08	21.3055	7.34987	20.2971	20.7917	1070840704	1.67168	30.0368	0.286372	3.04531e+09	1.25732e+09	7.5272e+06	0.00598671	7.5272e+06	0.00598671	6.33944e+08	9.53851e+08	0.664615	54.9298	0.20813	3.2293	8.1	3.43694e+09	121.793	0.20813	0.127772	11	18929200	0
48	2019	Kingkey Zhinong	25.2718	26	4.23166e+09	22.5907	2.05738	-0.17149	0.07132	83.23	0.65188	0.0612634	0.233241	22.7542	0.0375295	0	43.1134	18.3213	3.41414e+09	746	5.05784e+08	21.9512	6.61473	20.0416	20.142	559210432	6.10529	40.0318	2.65219	3.36186e+09	1.85683e+09	1.85786e+08	0.100056	1.85786e+08	0.100056	1.47527e+09	1.89149e+09	0.77995	69.8918	0.156646	1.72192	8.74	4.91872e+09	43.1134	0.156646	0.13049	11	30370400	0
49	2000	Desai battery	1.2666	25	7.34128e+06					70.844	0.0300657		0.0637868	1.244		1	-7.8055	18.7591	183984969609100			32.8459								1.07951e+07		2.556e+07		2.556e+07		-2.80698e+07	-8.69315e+07	0.322896	0.2033		0	12.27	2.82574e+07	-7.8055			9		0
49	2001	Desai battery	5.8897	25	6.17292e+07					68.56	0.029806		0.00355205	5.8396		1	66.7261	18.9871		106	2.1483e+08		4.66344	19.1854	18.409	98838384	0			2.46404e+07		3.21503e+06		3.21503e+06		-1.6522e+07	1.39071e+08	-0.118803	8.2638		0	14.42	4.71125e+07	66.7261			9		0
49	2002	Desai battery	2.9113	25	3.46729e+07					68.42	0.0189904		0.0232621	3.4723		1	40.2523	18.3427		91	2.06142e+08		4.51086	19.1441	18.2747	86419592	0			7.20797e+06	100000	300000	3	300000	3	-3.11015e+07	1.3428e+08	-0.231617	1.2637		0	16.78	6.60763e+07	40.2523			9		0
49	2003	Desai battery	-8.2169	25	2.93136e+07					68.42	0.0140189		-0.00119022	-9.1291		1	-26.4055	18.8932		91	1.87454e+08		4.51086	19.049	18.2701	86022768	0			2.57453e+07	300000	-1.52194e+06	-5.07313	-1.52194e+06	-5.07313	-1.97505e+07	1.0918e+08	-0.180898	-26.2907		0	19.58	2.87581e+07	-26.4055			9		0
49	2004	Desai battery	2.9658	25	2.34078e+08				0.0998683	68.4	0.0350639		0.0216896	2.3033		1	519.396	18.1076	156120000	2225	7.78004e+07	18.8661	7.70751	18.1697	20.9987	1317136512	0.11853			7.04814e+07		-610877		-610877		7.842e+06	1.58497e+08	0.0494774	2.3261		0	14.67	1.78126e+08	519.396			9	783500	0
49	2005	Desai battery	5.9961	25	7.06334e+08				0.052787	59.44	0.0408298		0.145811	5.5035		1	279.565	18.4313	676105400	3476	9.43023e+07	20.3319	8.15364	18.362	21.3948	1957215744	0.345442	63.1498	1.91439	6.5126e+07		-2.13646e+06		-2.13646e+06		3.02487e+07	1.84797e+08	0.163687	12.3866		0	17.57	6.76105e+08	279.565			9	901300	0
49	2006	Desai battery	7.043	25	9.39886e+08				0.0453836	60.02	0.0385892		0.104702	7.0878		1	28.7699	18.9331	869202300	4669	1.22732e+08	20.5831	8.4487	18.6255	21.6633	2560165376	0.33951	72.0477	-0.0171729	6.26098e+07						3.65581e+07	2.05513e+08	0.177887	15.03		0	16.95	8.7062e+08	28.7699			9	979400	0
49	2007	Desai battery	2.2619	25	9.04654e+08	20.3032	21.8103		0.066615	59	0.0438433	0.0549168	0.295266	2.1491	0.00316529	1	-12.4282	19.1699	746724100	4293	1.14771e+08	20.4312	8.36474	18.5584	21.5873	2372729856	0.314711	72.0477	-0.0730441	6.02744e+07		-111147		-111147		456359	1.96896e+08	0.00231777	4.6539	-0.0366239	2.07502	16.74	7.62417e+08	-12.4282	-0.0366239		9	992500	0
49	2008	Desai battery	3.3914	25	9.52544e+08	20.2319	23.3507	-0.0311308	0.0709597	56.88	0.0392947	0.0811443	1.14313	3.5167	0.0141524	1	1.6662	19.7812	760289300	2910	1.19645e+08	20.4492	7.97591	18.6	21.2522	1697192320	0.447969	70.5636	0.423429	1.02687e+08	8.688e+06					6.10675e+06	1.93011e+08	0.0316394	1.0149	0.215939	1.88844	17.82	7.7512e+08	1.6662	0.215939	0.14129	9	1062100	0
49	2009	Desai battery	-2.9423	25	8.63612e+08	20.2996	21.9458	0.123215	0.0798522	52.64	0.0397266	0.0866436	-0.546724	-2.8461	0.0106335	1	18.2128	19.6265	8.69464e+08	3001	1.17046e+08	20.5834	8.0067	18.5781	21.2779	1741251968	0.499333	70.6716	0.11466	9.14933e+07	443230	180258	0.406692	180258	0.406692	-2.29373e+07	1.67349e+08	-0.137062	-11.777	0.0106262	2.76434	28.5	9.16292e+08	18.2128	0.0106262	-0.15349	9	970100	0
49	2010	Desai battery	15.1371	25	1295984711	20.5611	17.0035	-0.0838865	0.0857632	50.31	0.0534553	0.0708993	0.17695	13.3956	0.0427461	1	43.6244	19.7889	1.31113e+09	4193	1.28607e+08	20.9942	8.34117	18.6723	21.5724	2337588736	0.56089	68.3661	0.12328	1.25558e+08	988864	1.46671e+07	14.8323	1.46671e+07	14.8323	6.99662e+07	2.73653e+08	0.255675	41.2363	0.0914699	2.05574	19.73	1.31602e+09	43.6244	0.0914699	-0.554123	9	2857600	0
49	2011	Desai battery	17.3691	25	2.10344e+09	21.0734	10.4829	0.0388259	0.0753412	54.77	0.0939798	0.0573881	0.1843	13.8876	-0.00749947	1	70.6906	19.5756	2.23965e+09	5335	1.31449e+08	21.5296	8.58204	18.6941	21.7823	2883460864	0.776721	71.7812	0.3848	1.03269e+08	3.14324e+06	8.67788e+06	2.76081	8.67788e+06	2.76081	1.91735e+08	4.27797e+08	0.448191	45.6127	-0.00659655	2.3208	13.61	2.24632e+09	70.6906	-0.00659655	0.208568	9	5732800	0
49	2012	Desai battery	13.0142	25	3.11001e+09	21.3445	8.21132	0.0740169	0.0690561	63.92	0.127768	0.0426256	0.204918	11.469	0.0504632	1	42.2429	19.8573	3.18172e+09	4570	1.12513e+08	21.8807	8.42727	18.5386	21.6405	2502481664	1.27143	71.8316	0.636916	2.94789e+08	1.44574e+06	2.55646e+06	1.76828	2.55646e+06	1.76828	2.40567e+08	4.26694e+08	0.563793	42.0292	0.18382	3.00954	13.84	3.19523e+09	42.2429	0.18382	0.196232	9	7673600	0
49	2013	Desai battery	12.9193	25	3.84244e+09	21.9385	4.92574	0.0744556	0.0496047	63.28	0.234907	0.0302673	0.189785	10.0262	0.0135107	1	37.7834	20.4815	4.3914e+09	5262	1.18731e+08	22.2029	8.56827	18.5924	21.7654	2835223552	1.54887	71.7451	0.218215	3.45128e+08	9.19967e+06	8.86091e+06	0.963176	8.86091e+06	0.963176	3.32646e+08	7.0513e+08	0.471751	45.6301	0.0163429	4.16744	13.59	4.4025e+09	37.7834	0.0163429	0.0804415	9	9591500	0
49	2014	Desai battery	10.1947	25	6.81083e+09	22.2656	3.77353	-0.00362439	0.0332977	48.97	0.325059	0.029677	0.215942	8.7725	0.00622695	1	45.1357	21.6542	6.38118e+09	6061	1.6244e+08	22.5766	8.70963	18.9058	21.9031	3253874944	1.9611	71.8676	0.266148	1.17023e+09	1.73869e+07	3.07556e+07	1.7689	3.07556e+07	1.7689	3.74974e+08	9.33696e+08	0.401602	36.7709	0.0318248	4.09057	12.16	6.3896e+09	45.1357	0.0318248	0.094807	9	15350600	0
49	2015	Desai battery	9.6313	25	8.81711e+09	21.9478	4.72911	-0.193623	0.0308276	56.48	0.230997	0.0503636	0.212575	11.433	0.0525435	1	31.9987	21.8231	8.4122e+09	6309	1.77875e+08	22.8529	8.74973	18.9966	21.9423	3383830272	2.486	71.8604	0.267655	542093521	1.67226e+07	5.89891e+07	3.52751	5.89891e+07	3.52751	3.47542e+08	1.06061e+09	0.32768	27.528	0.188048	1.84068	13.34	8.43419e+09	31.9987	0.188048	0.165724	9	6415300	0
49	2016	Desai battery	10.1426	25	7.80277e+09	22.3614	3.40707	0.0933807	0.0377802	56.78	0.352849	0.0407146	0.206605	8.4246	-0.012069	1	3.4411	20.7288	8.72441e+09	8691	2.26928e+08	22.8894	9.07004	19.2401	22.2317	4519859200	1.93024	71.8604	-0.223556	5.60775e+08	7.63959e+07	2.28954e+07	0.299694	2.28954e+07	0.299694	4.18612e+08	1189793518	0.351836	24.4718	0.0166277	2.43029	11.3	8.72441e+09	3.4411	0.0166277	0.178673	9	8149000	0
49	2017	Desai battery	7.9432	25	1.18047e+10	22.7539	2.58434	0.0751949	0.040141	54.76	0.527723	0.0338965	0.270889	6.654	-0.0165422	1	43.1154	21.6459	1.2486e+10	10586	6.60446e+08	23.2479	9.26729	20.3084	22.4545	5647448576	2.21091	72.0477	0.145405	3.3874e+08	7.06295e+07	1.5023e+07	0.212702	1.5023e+07	0.212702	4.91166e+08	1.38425e+09	0.354824	23.4739	-0.0548167	3.19732	8.1	1.2486e+10	43.1154	-0.0548167	0.134687	9	7018000	0
49	2018	Desai battery	8.6193	25	1.74316e+10	22.9005	2.31736	-0.0242283	0.0108732	54.87	0.605574	0.0405386	0.222768	8.0316	0.010826	1	38.1489	21.9353	1.72035e+10	10565	6.86493e+08	23.5684	9.2653	20.3471	22.4546	5648299520	3.04579	72.0477	0.377622	3.76475e+08	5.9807e+07	1.28305e+07	0.214532	1.28305e+07	0.214532	9.60735e+08	2.07771e+09	0.462401	25.4401	0.0138481	2.89555	8.1	1.72492e+10	38.1489	0.0138481	0.117139	9	8449600	0
49	2019	Desai battery	10.0639	25	1.9572e+10	22.8946	2.25712	-0.0935642	0.0117482	54.8	0.59588	0.0516901	0.215638	10.0937	0.0218727	1	6.9189	21.5426	1.83985e+10	9744	8.59926e+08	23.6355	9.18441	20.5724	22.3954	5323522048	3.45608	71.8748	0.134705	7.37179e+08	2.31112e+07	1.39703e+07	0.604483	1.39703e+07	0.604483	1.14416e+09	2.87252e+09	0.398313	25.4357	0.181818	2.06515	8.74	1.84427e+10	6.9189	0.181818	0.115526	9	9766300	0
50	2000	Shen Tianma A	8.1082	25	3.13093e+08					85.951	0.0142989		0.136351	7.5387		1	18.0463	17.4113	300526699611200			33.3366								5.22905e+07	682440	1.17598e+06	1.7232	1.17598e+06	1.7232	2.92331e+07	1.18829e+08	0.24601	9.5365		0	12.27	3.17614e+08	18.0463			9		0
50	2001	Shen Tianma A	4.0916	25	3.09646e+08					74.3	0.0207969		0.026245	3.4945		1	-12.1775	19.9642		1451	1.97404e+08		7.28001	19.1008	20.6732	951176448	0			3.59289e+08	1.50568e+08	5.3947e+06	0.0358289	5.3947e+06	0.0358289	1.14829e+07	6.58965e+08	0.0174257	4.7154		0	14.42	2.78936e+08	-12.1775			9		0
50	2002	Shen Tianma A	-2.4088	25	3.31932e+08					73.733	0.0232463		-0.119805	-2.2132		1	16.7198	19.6846		2045	1.79089e+08		7.62315	19.0034	20.966	1274690304	0			1.86965e+08	494102	415017	0.839941	415017	0.839941	-3.68069e+07	2.98393e+08	-0.123351	-5.1516		0	16.78	3.25574e+08	16.7198			9		0
50	2003	Shen Tianma A	6.4242	25	5.19712e+08				0.0850903	73.843	0.0269275		0.160885	6.144		1	95.2799	19.8471	635780200	2959	5.95941e+08	20.2704	7.99261	20.2057	21.3445	1861166080	0.341603	73.0468		8.05546e+07	420902	-327261	-0.777523	-327261	-0.777523	5.18399e+07	6.30767e+08	0.0821854	6.9463		0	19.58	6.3578e+08	95.2799			9		0
50	2004	Shen Tianma A	8.7873	25	9.71154e+08				0.0804367	73.28	0.0365586		0.0391853	7.6561		1	68.4407	20.3367	1.07091e+09	3849	5.84491e+08	20.7918	8.25557	20.1863	21.5715	2335498496	0.458537	73.0468	0.342309	1.90219e+08	330783	617403	1.86649	617403	1.86649	9.56475e+07	7.9839e+08	0.1198	13.216		0	14.67	1.07091e+09	68.4407			9	3828000	0
50	2005	Shen Tianma A	5.6377	25	1.18223e+09				0.0778568	73.27	0.0304204		0.0247684	6.0158		1	2.947	20.1748	1102470000	3746	5.69373e+08	20.8208	8.22844	20.16	21.5467	2278331136	0.483894	73.0468	0.0552988	8.68032e+07		-1.64223e+06		-1.64223e+06		5.63711e+07	8.45383e+08	0.0666811	7.2187		0	17.57	1.10247e+09	2.947			9	4085600	0
50	2006	Shen Tianma A	7.5275	25	1.52094e+09				0.0543106	68.44	0.0480281		0.116018	6.2458		1	37.3167	20.7441	1.51118e+09	5056	5.37722e+08	21.1362	8.52833	20.1029	21.8039	2946580480	0.512859	73.0468	0.0598595	4.43447e+08	8.67495e+07	-1.88013e+07	-0.216731	-1.88013e+07	-0.216731	1.29813e+08	9.31379e+08	0.139377	10.8596		0	16.95	1.51388e+09	37.3167			9	4905200	0
50	2007	Shen Tianma A	3.2429	25	1.77247e+09	22.266	8.17955		0.0616703	70.25	0.120988	0.0705495	0.0805351	2.3212	0.0553975	1	13.8775	21.963	1721551800	6194	5.10361e+08	21.2665	8.73134	20.0506	21.9774	3504694784	0.491213	72.9446	-0.042207	9.27145e+08	2.10218e+08	-7.10258e+06	-0.0337868	-7.10258e+06	-0.0337868	1.04635e+08	1.69135e+09	0.0618648	7.2206	0.0252365	1.05459	16.74	1.72397e+09	13.8775	0.0252365		9	3911000	0
50	2008	Shen Tianma A	-0.8089	25	1.75877e+09	22.3373	7.74107	0.173859	0.111629	66.82	0.12673	0.0840461	0.243263	-0.7811	-0.0735325	1	-20.1695	20.3089	1.36804e+09	6662	3.74408e+09	21.0366	8.80418	22.0434	22.137	4111338240	0.332748	72.6086	-0.3226	3.46017e+08	3.37329e+07	1.48275e+08	4.39556	1.48275e+08	4.39556	-1.52161e+08	4.01661e+09	-0.0378829	0.6435	0.0444926	1.51587	17.82	1.37625e+09	-20.1695	0.0444926	0.00509905	9	3512500	0
50	2009	Shen Tianma A	-3.8317	25	2.50438e+09	22.5914	6.21301	0.121836	0.0791336	63.23	0.158145	0.110503	0.145723	-3.4019	0.138622	1	59.1603	21.4921	2.16416e+09	6063	3.41642e+09	21.4953	8.70996	21.9519	22.0509	3772128256	0.573724	72.1703	0.724199	1.2199e+09	3.20673e+07					-3.71743e+08	3.82323e+09	-0.0972326	-16.4755	0.0673368	2.08578	28.5	2.19045e+09	59.1603	0.0673368	0.00324733	9	3654000	0
50	2010	Shen Tianma A	4.0374	25	3039082597	22.7991	5.18589	0.0171896	0.0757585	63.28	0.193439	0.127345	0.207187	3.6587	-0.0511832	1	57.6943	21.3563	3321821387	7474	4995034450	21.9238	8.91919	22.3317	22.2507	4606237184	0.721157	70.2491	0.256977	9.03833e+08	3.21814e+07	-1778301	-0.0552587	-1778301	-0.0552587	99303140	5360956062	0.0185234	5.9639	0.0445896	2.20054	19.73	3454211508	57.6943	0.0445896	0.00696538	9	6129000	0
50	2011	Shen Tianma A	5.6595	25	4398109161	22.8092	5.09078	-0.0727974	0.0755223	60.39	0.182368	0.182067	0.0756687	5.6312	-0.016443	1	33.6041	21.0106	4527738764	8195	4574048642	22.2335	9.01128	22.2437	22.3263	4967835648	0.911411	71.6662	0.263817	7.54964e+08	4.84061e+07					-27023551	4970854267	-0.0054364	7.9822	0.0661881	1.75862	13.61	4614967219	33.6041	0.0661881	0.00848714	9	10627000	0
50	2012	Shen Tianma A	4.0102	25	5004397169	22.7778	5.20372	-0.0457239	0.0863201	61.46	0.164078	0.235949	0.0812313	4.0742	-0.0181043	1	-6.098	20.6005	4238011785	7184	4412502695	22.1674	8.87961	22.2077	22.2104	4424244224	0.957906	71.4398	0.051015	6.91455e+08	2.19278e+08	7920818	0.0361222	7920818	0.0361222	-50172328	4272848991	-0.0117421	4.0429	0.104694	1.55331	13.84	4333544367	-6.098	0.104694	0.00983091	9	9430600	0
50	2013	Shen Tianma A	5.7387	25	5178795693	22.7998	5.08346	-0.0333081	0.102125	57.18	0.155513	0.288507	0.106584	5.6763	0.062571	1	4.2883	20.8844	4400150681	7479	3986723070	22.2049	8.91985	22.1062	22.2403	4558855168	0.965188	71.1184	0.00760127	1.17331e+09	2.18117e+08	38085699	0.174612	38085699	0.174612	81020289	4149837321	0.0195237	10.0415	0.178229	1.4277	13.59	4519377681	4.2883	0.178229	0.00250499	9	14160000	0
50	2014	Shen Tianma A	8.0823	25	11379178564	23.4764	2.73952	-0.22725	0.108666	65.98	0.296978	0.303768	0.113475	6.0954	-0.0254822	1	11.6164	21.9783	9209550571	13300	7816029519	22.9435	9.49552	22.7794	22.772	7757950976	1.18711	72.2652	0.229928	1.05363e+09	2.20058e+08	112192768	0.509832	112192768	0.509832	164723227	8777692979	0.0187661	12.7195	0.0883023	0.832997	12.16	9322363339	11.6164	0.0883023	0.012618	9	15397400	0
50	2015	Shen Tianma A	3.5029	25	12499825960	23.7973	2.04538	-0.147389	0.121956	65.07	0.426742	0.27723	0.0861508	3.0222	0.298926	1	12.9542	22.6235	10417582165	13264	6845571380	23.0668	9.49281	22.6469	22.7632	7690211328	1.35465	72.2652	0.141136	7.55068e+09	2.09156e+08					22231527	12897426396	0.00172372	5.1849	0.206165	0.632559	13.34	10530002724	12.9542	0.206165	0.00702139	9	15570300	0
50	2016	Shen Tianma A	3.3199	25	1.04198e+10	23.7996	2.01938	-0.0570968	0.136873	58.9	0.398899	0.321275	0.178762	3.316	-0.139151	1	1.9635	20.3138	1.0648e+10	13398	6.26813e+09	23.0886	9.50286	22.5587	22.7677	7724493312	1.37847	72.4405	0.0175836	4.85242e+09	3.89225e+08	1.26016e+07	0.032376	1.26016e+07	0.032376	3.48031e+08	1.12963e+10	0.0308092	4.215	0.0452323	0.575652	11.3	1.07368e+10	1.9635	0.0452323	0.00478185	9	19241700	0
50	2017	Shen Tianma A	3.9284	25	1.32118e+10	24.1128	1.72115	0.401011	0.113405	52.63	0.588719	0.266973	0.0955563	3.4003	-0.00772295	1	30.5096	22.5733	1.37814e+10	16541	6.62212e+09	23.3466	9.7136	22.6137	22.953	9297474560	1.48227	71.8416	0.0753004	4.66561e+09	3.75336e+08					4.01117e+08	8.70239e+09	0.0460928	5.718	0.0647911	1.04854	8.1	1.40125e+10	30.5096	0.0647911	0.039668	9	17660900	0
50	2018	Shen Tianma A	3.5848	25	3.06208e+10	24.8182	1.16413	0.107467	0.0268874	64.63	1.25835	0.229565	0.0346293	2.6777	-0.0282158	1	21.3543	23.2396	2.85274e+10	40513	2.92498e+10	24.0741	10.6094	24.0991	23.8015	21719980032	1.31342	72.0753	-0.113918	4.01906e+09	3.32042e+08	1.28196e+08	0.386085	1.28196e+08	0.386085	1.66511e+09	2.69269e+10	0.0618383	4.5729	0.0593837	1.30869	8.1	2.89115e+10	21.3543	0.0593837	0.0480517	9	23287000	0
50	2019	Shen Tianma A	2.7091	25	3.39053e+10	24.9046	1.13982	0.0442723	0.0363151	64.72	1.32185	0.259852	0.185799	2.5971	-0.00772922	1	4.7401	23.4397	3.00527e+10	39842	2.82459e+10	24.1262	10.5927	24.0642	23.7853	21371621376	1.4062	72.4917	0.0706397	3.59267e+09	3.73425e+08					3.06273e+09	2.43049e+10	0.126013	3.1468	0.0727362	1.45069	8.74	3.0282e+10	4.7401	0.0727362	0.0494667	9	19128000	0
55	2000	Fangda Group	6.8312	24	291260278				1.55681e-05	50.19	0.251671		0.0987375	6.4037		0	-4.9386	17.8845	21964257087500			30.7204						36.7219		274786151						76305315	675313378	0.112992	6.8911		0	12.27	431492778	-4.9386			7		0
55	2001	Fangda Group	-7.9698	24	320993355					46.435	0.237956		-0.0729575	-8.0821		0	-24.5708	19.7644		2029	2.59683e+08		7.6153	19.375	20.9772	1289024896	0			4.15192e+08		-7.29325e+06		-7.29325e+06		-1.05374e+08	7.05738e+08	-0.149311	-12.942		0	14.42	3.25472e+08	-24.5708			7		0
55	2002	Fangda Group	-11.0417	24	377021349					46.54	0.183143		-0.00258982	-11.6687		0	6.5085	20.2723		2101	2.71299e+08		7.65017	19.4187	21.0095	1331404800	0			2.60882e+08	400000	-89741.1	-0.224353	-89741.1	-0.224353	-1.2823e+08	5.18273e+08	-0.247417	-19.983		0	16.78	4.33443e+08	6.5085			7		0
55	2003	Fangda Group	1.4886	24	5.0802e+08				0.173064	46.982	0.21787		0.00810891	1.451		0	16.4848	20.1116	3.38604e+08	2208	3.36353e+08	19.6403	7.69984	19.6337	21.063	1404533632	0.241079	46.3722		2.98447e+08		-2.14585e+06		-2.14585e+06		1.83937e+07	4.77579e+08	0.0385144	1.5741		0	19.58	4.95719e+08	16.4848			7		0
55	2004	Fangda Group	1.7815	24	6.6139e+08				0.16808	46.69	0.237267		0	1.7358		0	25.793	20.2798	4.10874e+08	2103	3.72732e+08	19.8338	7.65112	19.7364	21.0257	1353158400	0.303641	46.3793	0.259507	1.93647e+08		-153141		-153141		2.93753e+06	4.01996e+08	0.00730734	0.6853		0	14.67	6.23579e+08	25.793			7	1982200	0
55	2005	Fangda Group	-3.659	24	6.25307e+08				0.213167	46.38	0.213079		0	-3.7208		0	-2.7391	20.3498	368027400	1885	4.54595e+08	19.7237	7.54168	19.9349	20.9405	1242573696	0.296182	42.712	-0.0245659	1.17195e+08		-3.53813e+06		-3.53813e+06		-6.54144e+07	3.92328e+08	-0.166734	-13.0934		0	17.57	6.06499e+08	-2.7391			7	2097100	0
55	2006	Fangda Group	3.3852	24	7.50828e+08				0.129736	39.75	0.209462		0.0181639	3.4076		0	15.8811	20.2392	451432900	1094	4.66833e+08	19.9279	6.9976	19.9615	20.4701	776312768	0.581509	47.3295	0.963353	1.40418e+08	1.6704e+07	513517	0.0307422	513517	0.0307422	4.25749e+06	4.21043e+08	0.0101118	4.567		0	16.95	7.02818e+08	15.8811			7	1847900	0
55	2007	Fangda Group	4.0284	24	7.06344e+08	20.9985	4.15637		0.159951	28.44	0.231902	0.13384	0.0147772	3.8276	0.0385026	0	-8.9028	20.5596	404812300	1128	2.90883e+08	19.8189	7.0282	19.4884	20.4737	779132672	0.519568	44.5069	-0.106518	2.53287e+08	8.16788e+07	379280	0.00464355	379280	0.00464355	-2.18501e+07	4.91219e+08	-0.0444814	4.569	0.0621879	1.01496	16.74	6.40247e+08	-8.9028	0.0621879		7	2278600	0
55	2008	Fangda Group	3.0855	24	7.44701e+08	21.0566	3.99725	0.0928684	0.142158	25.19	0.244344	0.138741	-0.178422	2.9985	-0.00263729	0	22.5653	19.4047	453144300	1122	2.73756e+08	19.9317	7.02287	19.4277	20.4661	773262656	0.586016	40.6496	0.127891	2.66102e+08	5.44632e+07	6.5918e+07	1.21032	6.5918e+07	1.21032	1.17081e+07	4.89288e+08	0.0239288	4.075	0.0165479	1.22465	17.82	7.84721e+08	22.5653	0.0165479	0.0396377	7	2943000	0
55	2009	Fangda Group	4.2802	24	8.53492e+08	21.1172	3.76217	-0.0586494	0.0862328	20.54	0.258402	0.141118	0.18115	4.1543	0.0664707	0	16.3445	20.4856	795880900	2175	2.5925e+08	20.495	7.68478	19.3733	21.0373	1368949760	0.581381	61.358	-0.00790991	3.76411e+08	1.50772e+08	3.3527e+07	0.222369	3.3527e+07	0.222369	4.30108e+07	4.08513e+08	0.105286	7.4475	0.0314934	1.07558	28.5	9.12979e+08	16.3445	0.0314934	-0.0356523	7	2679800	0
55	2010	Fangda Group	4.8803	24	1.10283e+09	21.412	2.86618	-0.130834	0.0986539	23.16	0.377531	0.0715959	0.286292	4.2574	0.129646	0	27.2683	20.6861	9.56266e+08	2289	2.40555e+08	20.6785	7.73587	19.2985	21.078	1425762176	0.670705	57.9301	0.153642	7.02071e+08	1.95775e+08	6.31091e+06	0.0322355	6.31091e+06	0.0322355	5.09685e+07	7.50753e+08	0.0678898	6.7426	-0.0156629	0.819528	19.73	1.16193e+09	27.2683	-0.0156629	-0.00969114	7	3506400	0
55	2011	Fangda Group	4.6275	24	1.20778e+09	21.4949	2.69098	0.0378613	0.0891417	17.65	0.39751	0.094107	0.249873	4.4434	-0.0780113	0	16.0804	19.7994	1.1848e+09	2923	3.16775e+08	20.8928	7.98037	19.5737	21.3033	1786019200	0.663374	61.8296	-0.0109308	5.09526e+08	1.84745e+08	198685	0.00107545	198685	0.00107545	8.67329e+07	7.81923e+08	0.110923	6.2869	-0.0263694	0.877794	13.61	1.34878e+09	16.0804	-0.0263694	-0.141106	7	5093200	0
55	2012	Fangda Group	1.8951	24	1.28231e+09	21.5682	2.56881	0.0747379	0.0972936	22.03	0.420255	0.0956921	0.670371	1.8281	-0.0257562	0	3.6422	20.4624	1.2609e+09	2880	3.41556e+08	20.9551	7.96555	19.649	21.2941	1769661312	0.712511	63.4908	0.0740721	4.33189e+08	1.54905e+08	6.89642e+06	0.0445202	6.89642e+06	0.0445202	1.95561e+07	7.20024e+08	0.0271603	2.2968	0.0254584	1.00964	13.84	1.3979e+09	3.6422	0.0254584	-0.0985085	7	5299500	0
55	2013	Fangda Group	4.9578	24	1.76345e+09	21.6786	2.38259	0.0593216	0.0795224	28	0.483854	0.0798716	0.191253	4.6987	0.0175163	0	25.0175	20.0865	1.60023e+09	2081	4.6293e+08	21.1934	7.6406	19.9531	21.0271	1355025664	1.18096	64.4551	0.657462	5.6045e+08	2.26573e+08	306301	0.00135189	306301	0.00135189	7.74503e+07	9.99679e+08	0.0774752	7.5845	0.0602197	1.13767	13.59	1.74762e+09	25.0175	0.0602197	-0.00669173	7	5865100	0
55	2014	Fangda Group	4.4141	24	1.65103e+09	22.0215	1.95821	0.211813	0.0928363	28.96	0.700414	0.063256	0.15877	3.7734	-0.0499244	0	10.9122	20.9886	1.64359e+09	3019	4.89715e+08	21.2201	8.01268	20.0093	21.3524	1875917312	0.876153	57.9723	-0.258101	5.08461e+08	2.9603e+08	-2.18629e+06	-0.00738536	-2.18629e+06	-0.00738536	7.07599e+07	1.00814e+09	0.0701884	8.0981	-0.152317	1.81632	12.16	1.93832e+09	10.9122	-0.152317	2.01452	7	8259700	0
55	2015	Fangda Group	3.7421	24	2.13626e+09	22.2193	1.77868	0.0872006	0.0796938	33.3	0.857387	0.0562891	0.340438	3.4062	0.0324409	0	31.581	21.2914	2.10061e+09	2327	4.62649e+08	21.4655	7.75234	19.9525	21.1239	1492795904	1.40717	57.9723	0.606075	6.45585e+08	2.44632e+08	4.98125e+06	0.0203622	4.98125e+06	0.0203622	1.96384e+06	1.17481e+09	0.00167163	8.3989	-0.0806683	2.34633	13.34	2.55047e+09	31.581	-0.0806683	-0.14374	7	7478800	0
55	2016	Fangda Group	15.8201	24	3.56116e+09	22.6383	1.36951	-0.0575984	0.0859344	32.74	1.3265	0.0274602	0.237199	13.1128	0.101076	0	64.8273	21.471	2.00062e+09	2349	5.06819e+08	21.4167	7.76174	20.0437	21.1365	1511683712	1.32344	33.4981	-0.0595012	1.34324e+09	2.4801e+08	6.49833e+07	0.262019	6.49833e+07	0.262019	7.70502e+08	2.82074e+09	0.273157	37.8937	0.0686185	1.94793	11.3	4.20387e+09	64.8273	0.0686185	0.0117265	7	7214700	0
55	2017	Fangda Group	20.6651	24	3.41835e+09	22.7548	1.20605	-0.129444	0.0924096	30.41	1.52697	0.0261986	0.192158	19.5291	-0.000268916	0	-29.8867	20.7015	1.65369e+09	2150	4.68118e+08	21.2263	7.67322	19.9642	21.0559	1394640512	1.18575	39.4952	-0.104042	1.41994e+09	2.39546e+08	1.07068e+08	0.446962	1.07068e+08	0.446962	4.17623e+08	1.88116e+09	0.222003	40.8482	0.0731544	1.3543	8.1	2.94747e+09	-29.8867	0.0731544	0.0164177	7	9304000	0
55	2018	Fangda Group	33.3265	24	2.86568e+09	23.0897	0.96388	-0.108912	0.0696287	29.71	2.11488	0.0207488	0.243673	28.5842	0.00217678	0	3.4338	20.378	2.0107e+09	2206	4.55274e+08	21.4218	7.69894	19.9364	21.0768	1424158720	1.41185	46.4215	0.190689	1.63425e+09	2.45193e+08	2.74197e+07	0.111829	2.74197e+07	0.111829	4.60187e+07	1.66404e+09	0.0276548	53.2637	0.0363175	1.05168	8.1	3.04868e+09	3.4338	0.0363175	0.0363557	7	7215900	0
55	2019	Fangda Group	4.532	24	2.64819e+09	23.1542	0.962972	0.0532897	0.0776005	28.28	2.30018	0.0214641	0.168504	4.3903	-0.0203733	0	-1.4082	20.8139	2.19643e+09	2395	4.77333e+08	21.5101	7.78114	19.9837	21.1504	1532855680	1.4329	51.4332	0.0149052	1.40804e+09	1.98231e+08	9.4796e+06	0.0478209	9.4796e+06	0.0478209	4.63755e+08	7.48951e+08	0.619206	6.7021	-0.000464806	1.17349	8.74	3.00575e+09	-1.4082	-0.000464806	0.0138915	7	8656100	8
56	2000	Royal Court International	4.5862	24	3.59434e+08				5.59695e-06	57.27	0.292024		0.177594	4.8437		0	49.3385	20.0061	6128046488600			29.4439						36.1077		1.53806e+08						4.37701e+07	3.06923e+07	1.42609	8.5936		0	12.27	4.69563e+08	49.3385			9		0
56	2001	Royal Court International	4.0869	24	3.71302e+08				0.160717	54.81	0.312102		0.208146	3.9503		0	-53.86	20.439	1.92585e+08	1010	3.06165e+08	19.076	6.91771	19.5396	20.3804	709719680	0.271354	41.3427		3.54176e+08	200604600	3.92203e+07	0.195511	3.92203e+07	0.195511	-1.08863e+07	3.81594e+08	-0.0285284	4.9424		0	14.42	3.0145e+08	-53.86			9		0
56	2002	Royal Court International	-1.1223	24	2.62512e+08				0.192975	54.6	0.281976		-0.0155385	-1.1699		0	-37.6903	20.145	1.2536e+08	998	2.94939e+08	18.6467	6.90575	19.5023	20.3682	701135488	0.178796	43.1869	-0.341098	1.54521e+08	212695	-1.40074e+06	-6.58569	-1.40074e+06	-6.58569	-3.94314e+07	3.55483e+08	-0.110923	-7.2856		0	16.78	1.87833e+08	-37.6903			9		0
56	2003	Royal Court International	1.1075	24	1.55384e+08				0.0676551	53.21	0.274313		-0.33731	1.1203		0	-38.9726	20.1475	8.5161e+07	848	3.33689e+08	18.2601	6.74288	19.6257	20.233	612459904	0.139047	48.0725	-0.222312	1.52077e+08	20200	-571596	-28.2968	-571596	-28.2968	-2.3066e+07	3.46988e+08	-0.0664749	0.3774		0	19.58	1.14629e+08	-38.9726			9		0
56	2004	Royal Court International	-13.3308	24	1.34154e+08				1.6354	52.07	0.213965		-0.0123298	-14.2776		0	-24.39	20.0654	4.39597e+07	786	2.69764e+08	17.5988	6.66696	19.4131	20.1569	567571648	0.0774523	32.8205	-0.442979	1.27284e+08		-1.46288e+07		-1.46288e+07		-1.23676e+08	1.74581e+08	-0.708414	-28.9346		0	14.67	8.66713e+07	-24.39			9	1296000	0
56	2005	Royal Court International	5.0397	24	2.19863e+08				0.165652	51.96	0.174149		0.021554	5.7617		0	118.004	19.7049	145555709	490	2.45737e+08	18.7961	6.19441	19.3198	19.7427	375100448	0.388045	49.852	4.01011	1.08254e+08		32190880		32190880		-1.50589e+07	3.19465e+08	-0.0471378	3.7009		0	17.57	1.88947e+08	118.004			9	1456000	0
56	2006	Royal Court International	-8.986	24	8.73689e+07				1.16421	43.7	0.190961		-0.00134311	-8.9451		0	-57.304	18.4994	3.27043e+07	430	1.01857e+08	17.303	6.06379	18.4391	19.5868	320957920	0.101896	29.7921	-0.737412	2.8775e+07	2.72876e+06	-95478.5	-0.0349897	-95478.5	-0.0349897	-8.18092e+07	1.74032e+08	-0.47008	-22.4238		0	16.95	8.06725e+07	-57.304			9	1386000	0
56	2007	Royal Court International	5.8451	24	5.29349e+07	20.7579	4.21184		1.36218	38.54	0.283205	0.0343193	0.00839869	4.9985	0.0340944	0	-47.21	19.3723	1.52859e+07	301	8.03722e+07	16.5424	5.70711	18.2022	19.2661	232906048	0.0656312	23.2241	-0.355899	2.76005e+08	214661664	7.94581e+07	0.370155	7.94581e+07	0.370155	-2.66544e+07	4.56667e+08	-0.0583673	31.875	-0.222846	4.21606	16.74	42587072	-47.21	-0.222846		9	1343300	0
56	2008	Royal Court International	-3.9266	24	1.43033e+07	20.8421	3.99696	0.0739022	1.61427	44.93	0.30544	0.0345802	-0.00185914	-3.7682	0.00627983	0	-36.4754	18.9335	1.20848e+07	284	7.59725e+07	16.3075	5.64897	18.1459	19.213	220856176	0.0547181	28.9056	-0.16628	6.97399e+07	1.32506e+06					-5.28471e+07	5.71306e+08	-0.0925024	-11.0064	-0.136832	6.57678	17.82	2.70533e+07	-36.4754	-0.136832	0.0786323	9	1591500	0
56	2009	Royal Court International	0.7729	24	2.17938e+07	21.0931	3.34383	0.0478538	0.836168	46.71	0.402693	0.0260058	0	0.6871	-0.0343639	0	-16.1137	17.0839	1.47711e+07	281	6.69503e+07	16.5082	5.63835	18.0195	19.1977	217496816	0.0679139	42.1192	0.241161	2.79357e+07	9.26223e+06	750000	0.0809741	750000	0.0809741	-3.09831e+07	3.56666e+08	-0.0868689	2.7612	-0.019807	10.0566	28.5	2.2694e+07	-16.1137	-0.019807	0.0589176	9	1768100	0
56	2010	Royal Court International	-11.3058	24	1.45893e+07	21.1555	3.38434	0.20651	3.69434	46.81	0.427946	0.0163526	0	-10.9636	0.0874148	0	-19.309	21.1003	1.19194e+07	290	5.27784e+07	16.2937	5.66988	17.7816	19.2135	220963200	0.0539429	42.1192	-0.205717	1.69453e+08	1.60964e+07					-1.65315e+08	-5.46375e+07	3.02567	-121.569	-0.391224	-11.2682	19.73	1.8312e+07	-19.309	-0.391224	-0.194997	9	2659100	0
56	2011	Royal Court International	-7.4787	24	2.10079e+07	21.1556	3.53856	0.140615	4.27474	46.93	0.419346	0.0179513	0.000362283	-7.4785	-0.0865571	0	6.2897	21.5331	1.34435e+07	333	5.25526e+07	16.414	5.80814	17.7773	19.3332	249048576	0.0539795	44.6946	0.000678099	3.67588e+07	1.67691e+07					-2.01614e+08	8.99909e+08	-0.224038		-0.0983996	-4.97303	13.61	1.94638e+07	6.2897	-0.0983996	0.0511879	9	5938900	0
56	2012	Royal Court International	2.1602	24	7.96054e+07	21.4196	2.95796	-0.0398147	0.891829	40.05	0.557883	0.0187899	-0.0334028	1.9095	-0.00549518	0	314.218	21.0339	55674130	366	6.52623e+07	17.835	5.90263	17.9939	19.4256	273158272	0.203816	44.6882	2.77581	1.51754e+07	6.19122e+06	1.00142e+08	16.1749	1.00142e+08	16.1749	-1.10788e+08	1.37571e+09	-0.0805312		-0.0729742	-5.95389	13.84	8.06225e+07	314.218	-0.0729742	0.0652438	9	5633100	0
56	2013	Royal Court International	108.904	24	3.22295e+07	22.7778	1.00708	-0.537773	3.90358	36.05	2.19974	0.00528573	0.260368	68.4532	4.15348e-05	0	-56.2245	21.6289	1.79649e+07	390	6.17872e+07	16.7039	5.96615	17.9392	19.478	287856320	0.0624094	32.937	-0.693796	1.73949e+07	8.0371e+06	900000	0.111981	900000	0.111981	-1.96494e+08	-2.15281e+09	0.0912733	215.586	-0.0516787	1.24988	13.59	3.52928e+07	-56.2245	-0.0516787	0.0366289	9	7541900	0
56	2014	Royal Court International	-3.1341	24	7.10238e+07	22.7866	1.07598	0.131101	1.53916	32.23	2.21946	0.00550478	-0.0310002	-3.1205	0.00103	0	180.336	21.9332	4.76974e+07	564	6.06219e+07	17.6804	6.33505	17.9202	19.7969	395972736	0.120456	44.0993	0.930098	7.92596e+07	5.18245e+07					-5.08386e+08	-1.1601e+09	0.438227	-16.1921	-0.0478883	1.6908	12.16	9.89387e+07	180.336	-0.0478883	0.0134883	9	7779800	0
56	2015	Royal Court International	2.7837	24	2.99286e+08	22.8022	0.815386	-0.403687	0.286058	68	2.25537	0.00569379	0.26751	2.7621	0.0115407	0	171.166	21.9681	1.82837e+08	487	5.73182e+07	19.0241	6.18826	17.8641	19.6669	347713408	0.525828	44.0993	3.3653	1.60124e+08	5.03968e+07	8.15444e+07	1.61805	8.15444e+07	1.61805	-6.22374e+07	-1.73851e+08	0.357994	1.1112	0.0185067	0.599236	13.34	2.68288e+08	171.166	0.0185067	0.0141974	9	7204900	0
56	2016	Royal Court International	2.2597	24	3.45616e+08	23.0879	0.813486	0.287258	0.337902	69.11	3.00449	0.00464301	-0.0446847	1.9789	0.060459	0	21.4515	21.905	1.83742e+08	513	5.44289e+07	19.029	6.24028	17.8124	19.7095	362840736	0.506399	36.4895	-0.0369484	7.70984e+08	1.79292e+07	6.3547e+07	3.54433	6.3547e+07	3.54433	3.64109e+07	1.55829e+09	0.0233659	2.2415	0.0027046	0.93176	11.3	3.2584e+08	21.4515	0.0027046	0.0178932	9	10302900	0
56	2017	Royal Court International	4.2306	24	7.12471e+08	23.3744	0.840281	0.226551	0.421486	67.4	3.99816	0.00380998	0.242304	3.7037	-0.00897316	0	115.527	20.9988	2.14209e+08	736	5.43976e+07	19.1825	6.60123	17.8118	20.0224	496134656	0.431756	19.7363	-0.1474	1.25036e+09	5.09133e+08	3.36503e+07	0.0660934	3.36503e+07	0.0660934	6.37189e+07	1.61424e+09	0.0394731	3.4112	0.0237185	1.44864	8.1	7.02272e+08	115.527	0.0237185	0.0176248	9	10407300	0
56	2018	Royal Court International	3.2853	24	1.10651e+09	23.3076	0.827758	-0.0501799	0.252878	66.52	3.71692	0.00460558	0.19859	3.3987	-0.0385389	0	17.4685	20.1192	5.02696e+08	722	5.11871e+07	20.0355	6.58203	17.751	20.0028	486507936	1.03327	34.27	1.39319	6.86376e+08	4.54635e+08	6.06903e+07	0.133492	6.06903e+07	0.133492	2.30617e+06	6.97972e+08	0.0033041	1.7006	0.0146009	1.28271	8.1	9.49111e+08	17.4685	0.0146009	0.0302241	9	12814200	0
56	2019	Royal Court International	3.3883	24	9.23241e+08	23.2455	0.836932	-0.0139752	0.166108	64.58	3.51118	0.00503433	0.408921	3.4968	-0.00401719	0	-0.0155	20.8401	6.12805e+08	618	4.64189e+07	20.2336	6.42649	17.6532	19.8632	423131488	1.44826	41.7892	0.401623	1.72331e+08	2000000	7.75544e+06	3.87772	7.75544e+06	3.87772	2.23382e+08	-3.27695e+08	-0.681678	0.9362	0.0241621	1.24251	8.74	9.48964e+08	-0.0155	0.0241621	0.0071158	9	11181100	0
58	2000	Deep SEG	1.6661	24	2.34389e+09				7.22827e-06	66.38	0.428328		0.169204	1.6284		1	25.4465	20.9128	10656142828300			29.9972						55.857		4.97618e+08	10524960	4.57381e+07	4.34568	4.57381e+07	4.34568	-3.71104e+07	5.75367e+08	-0.0644987	0.8535		0	12.27	2.30649e+09	25.4465			9		0
58	2001	Deep SEG	-8.916	24	1.792e+09				0.221595	55.49	0.305315		-0.0045292	-9.7528		1	-15.4851	20.5557	1.66232e+09	3337	1.20772e+09	21.2315	8.11283	20.912	21.4829	2137479168	0.7777	55.9605		5.6922e+08	3.26473e+07	-2.31025e+07	-0.707638	-2.31025e+07	-0.707638	-3.14608e+08	1.37273e+09	-0.229185	-24.1805		0	14.42	1.92225e+09	-15.4851			9		0
58	2002	Deep SEG	6.4336	24	2.48115e+09				0.0812389	55.09	0.349645		0.133334	6.2061		1	14.7859	20.6927	1.93935e+09	3364	1.25093e+09	21.3856	8.12089	20.9472	21.4916	2156130304	0.89946	56.8729	0.156564	9.77838e+08	8.61948e+06	4.52225e+07	5.24655	4.52225e+07	5.24655	1.14683e+08	1.39713e+09	0.0820846	8.4814		0	16.78	2.20647e+09	14.7859			9		0
58	2003	Deep SEG	6.6624	24	2.49011e+09				0.0709842	55.08	0.358079		0.0486481	6.5309		1	5.2222	20.9451	2.03518e+09	4368	1.46277e+09	21.4338	8.38206	21.1036	21.7256	2724554240	0.746977	56.7241	-0.169527	7.86261e+08	7.59148e+06	2.72984e+07	3.59593	2.72984e+07	3.59593	9.32378e+07	1.57105e+09	0.0593476	12.8277		0	19.58	2.3217e+09	5.2222			9		0
58	2004	Deep SEG	4.35	24	2.80989e+09				0.0784359	55.1	0.341576		0.0845605	4.3584		1	11.4665	21.0093	2309915700	3455	1.46238e+09	21.5605	8.14758	21.1033	21.5223	2223355904	1.03893	57.7594	0.390849	6.84137e+08	4.52158e+06	5.83329e+07	12.901	5.83329e+07	12.901	7.72034e+07	1.77668e+09	0.0434538	7.3074		0	14.67	2.58791e+09	11.4665			9	1518000	0
58	2005	Deep SEG	-5.5039	24	1.94997e+09				0.135393	55.1	0.275901		-0.0195147	-5.8237		1	-29.836	20.2712	1590315900	3347	1.43253e+09	21.1872	8.11582	21.0827	21.4938	2160819712	0.735978	56.6723	-0.291601	4.79703e+08	2.80858e+06	-1.34949e+06	-0.480487	-1.34949e+06	-0.480487	-2.48034e+08	1.18663e+09	-0.209024	-9.626		0	17.57	1.81579e+09	-29.836			9	1813000	0
58	2006	Deep SEG	-3.3874	24	2.21727e+09				0.0918518	50.98	0.228317		-0.0322076	-3.5603		1	7.4454	20.2682	1.6601e+09	3438	1.34337e+09	21.2301	8.14264	21.0184	21.5139	2204787456	0.752954	56.3682	0.0230662	3.53711e+08	1.73824e+07	2.21919e+07	1.27669	2.21919e+07	1.27669	-1.57457e+08	9.20222e+08	-0.171107	-5.2907		0	16.95	1.95098e+09	7.4454			9	1830000	0
58	2007	Deep SEG	4.905	24	9.33863e+08	21.2201	5.07095		0.572435	50.25	0.170729	0.0568672	0.190186	7.1352	0.0131979	1	-63.5526	20.2654	3.92159e+08	822	7.05997e+07	19.7872	6.71174	18.0725	20.1308	552953792	0.709207	35.6871	-0.0581007	2.71075e+08	9.77155e+06	5.39761e+08	55.238	5.39761e+08	55.238	-4.48286e+08	2.54696e+08	-1.76008	5.0822	-0.0483786	0.260629	16.74	7.11081e+08	-63.5526	-0.0483786		9	2198000	0
58	2008	Deep SEG	4.1074	24	4.05071e+08	21.1803	5.22193	-0.226574	0.780321	41.28	0.186091	0.059171	0.163782	4.191	0.087969	1	-55.2786	17.9099	73714900	744	5.85906e+07	18.1157	6.61204	17.8861	20.0353	502610464	0.146664	14.9996	-0.7932	8.02355e+08	3.98112e+08	9.24407e+06	0.0232198	9.24407e+06	0.0232198	6.59697e+07	2.89203e+08	0.228108	3.7796	0.0492552	0.190338	17.82	3.18005e+08	-55.2786	0.0492552	0.18767	9	2220300	0
58	2009	Deep SEG	-20.0801	24	3.07468e+08	21.0304	6.06676	0.163869	0.195103	36.02	0.154601	0.0903434	-0.107385	-21.7037	0.062531	1	-8.9037		216590900	353	1.89517e+08	19.1935	5.86647	19.06	19.4458	278752032	0.777002	48.3831	4.29783	1.13486e+09	6.49725e+08	-3.46155e+08	-0.532772	-3.46155e+08	-0.532772	7.39704e+07	5.06414e+08	0.146067	-26.9809	0.0552432	0.22866	28.5	2.89691e+08	-8.9037	0.0552432	0.286591	9	2695300	0
58	2010	Deep SEG	5.0227	24	4.10613e+08	21.106	5.65201	0.0725827	0.121676	36.98	0.170342	0.0684466	0.194248	4.8398	0.0598373	1	35.4499		3.10635e+08	404	5.88821e+07	19.5541	6.00141	17.891	19.5062	296101312	1.04909	51.2303	0.35017	1.41745e+09	8.44633e+08	1.92237e+07	0.0227598	1.92237e+07	0.0227598	7.8633e+07	4.27285e+08	0.184029	5.6407	0.0746753	0.249395	19.73	3.92386e+08	35.4499	0.0746753	0.180266	9	2658700	0
58	2011	Deep SEG	5.569	24	4.8946e+08	21.2382	4.98685	0.0513494	0.196886	36.88	0.20083	0.0394971	0.315641	5.2241	0.0427894	1	11.3303	18.2602	3.34275e+08	564	4.5927e+07	19.6275	6.33505	17.6426	19.7834	390685312	0.855611	49.5155	-0.184422	1.52153e+09	8.77091e+08	8.25683e+07	0.0941389	8.25683e+07	0.0941389	3.75073e+07	6.27344e+08	0.0597874	6.1695	0.0415561	0.265604	13.61	4.36844e+08	11.3303	0.0415561	0.317875	9	3188400	0
58	2012	Deep SEG	3.4876	24	5.05535e+08	21.2776	4.8044	0.00824347	0.169059	36.97	0.20842	0.0406173	0.248079	3.4203	-0.109903	1	6.1723	15.5001	3.07547e+08	300	4.31665e+07	19.5441	5.70378	17.5806	19.2332	225348816	1.36476	41.718	0.595068	1.31124e+09	8.58112e+08	2.384e+07	0.0277819	2.384e+07	0.0277819	6.44511e+07	5.66515e+08	0.113768	3.8825	-0.026419	0.26838	13.84	4.77038e+08	6.1723	-0.026419	0.62112	9	3524200	0
58	2013	Deep SEG	4.8553	24	9.35319e+08	21.4817	4.07216	0.547646	0.12197	35.43	0.257629	0.0350721	0.308341	4.407	-0.0550548	1	28.7944	18.8907	3.83216e+08	368	4.18767e+07	19.7641	5.90808	17.5502	19.4088	268617792	1.42662	38.722	0.0453298	1.45532e+09	1.11872e+09	5.73652e+07	0.0512774	5.73652e+07	0.0512774	4.85329e+07	5.20233e+08	0.0932907	4.4433	-0.057393	0.486925	13.59	6.40435e+08	28.7944	-0.057393	0.126283	9	3671600	0
58	2014	Deep SEG	5.1182	24	1.93933e+09	21.7015	3.44362	0.336827	0.119904	35.1	0.322305	0.0296722	0.296053	4.6133	0.0174692	1	14.0595	20.3352	3.78688e+08	407	4.14083e+07	19.7522	6.00881	17.539	19.4956	292969408	1.29258	31.7269	-0.0939551	1.50748e+09	1.12443e+09	9.27123e+07	0.082453	9.27123e+07	0.082453	3.47714e+07	4.15338e+08	0.0837183	3.7957	-0.160894	0.778636	12.16	7.52415e+08	14.0595	-0.160894	-0.0604533	9	3702000	0
58	2015	Deep SEG	5.5755	24	1.51167e+09	21.6844	3.41498	-0.183737	0.106528	33.52	0.317331	0.026979	0.245336	5.6235	-0.0407446	1	8.834	19.9068	4.15128e+08	882	3.75244e+07	19.8441	6.78219	17.4405	20.1613	570060480	0.728217	31.7269	-0.436619	1.40453e+09	1.12767e+09	1.17149e+08	0.103887	1.17149e+08	0.103887	3.81984e+07	4.98724e+08	0.0765923	5.3525	-0.00476296	0.556026	13.34	8.46676e+08	8.834	-0.00476296	-0.573203	9	3670600	0
58	2016	Deep SEG	7.439	24	8.45628e+08	21.6587	3.44722	-0.13269	0.174907	34.04	0.310363	0.0267254	0.241588	7.5359	-0.0376838	1	-9.3252	19.9497	3.4328e+08	733	3.91818e+07	19.6541	6.59715	17.4837	20.0029	486588672	0.705484	29.1903	-0.0312173	1.92556e+09	1.74247e+09	1.66707e+08	0.0956728	1.66707e+08	0.0956728	-3.66661e+06	5.31555e+08	-0.00689791	7.1154	-0.0471025	0.449112	11.3	7.60915e+08	-9.3252	-0.0471025	0.131368	9	3503200	0
58	2017	Deep SEG	9.404	24	1.84346e+09	22.6681	1.77422	1.03569	0.159098	58.8	0.859227	0.0139747	0.280763	6.4156	-0.0257475	1	44.5108	20.803	9.05286e+08	2763	6.2405e+07	20.6238	7.92407	17.9492	21.1758	1572268160	0.575783	28.8538	-0.183846	2.59532e+09	1.64384e+09	1.1974e+08	0.0728416	1.1974e+08	0.0728416	2.94753e+08	1.80292e+09	0.163487	12.6711	0.0725606	1.70934	8.1	2.03045e+09	44.5108	0.0725606	0.852301	9	3278800	0
58	2018	Deep SEG	2.5123	24	1.65943e+09	22.6873	1.7779	0.0402611	0.138052	58.58	0.865116	0.0146996	0.750361	2.4884	0.10745	1	-18.9531	21.4689	8.83563e+08	2411	5.93514e+07	20.5995	7.7878	17.899	21.0552	1393685760	0.633976	35.4606	0.101066	3.93906e+09	2.18157e+09	9.67206e+07	0.0443353	9.67206e+07	0.0443353	1.51113e+08	2.1951e+09	0.0688413	1.4717	0.0235233	1.90957	8.1	1.61227e+09	-18.9531	0.0235233	0.35602	9	4234600	0
58	2019	Deep SEG	4.7258	24	1.44177e+09	22.5463	1.88588	-0.0942471	0.125618	58.63	0.746453	0.0185726	0.481462	5.0836	-0.148489	1	-7.0096	20.1444	1.06561e+09	2793	6.17825e+07	20.7868	7.93487	17.9391	21.1847	1586283904	0.671768	46.1765	0.0596112	4.08246e+09	3.02454e+09	1.05325e+08	0.0348236	1.05325e+08	0.0348236	2.53922e+08	2.22149e+09	0.114303	4.1647	0.0695408	1.4658	8.74	1.49323e+09	-7.0096	0.0695408	0.192716	9	3812600	0
59	2000	Huajin Shares	1.9091	23	1.28718e+09					75.31	0.12318		0.716073	2.016		1	-19.7532	19.8793	350488226912200			33.4903								6.15223e+07						6.77033e+06	2.6092e+06	2.59479	0.1548		0	12.27	1.12097e+09	-19.7532			9		0
59	2001	Huajin Shares	2.2049	23	1.30575e+09					74.92	0.095242		0.788073	2.2523		1	-4.8114	18.3916		3640	1.72455e+09		8.19974	21.2682	21.5755	2344849664	0			8.50113e+07	3.90122e+07					-6.52068e+06	1.62805e+09	-0.0040052	0.1733		0	14.42	1.06703e+09	-4.8114			9		0
59	2002	Huajin Shares	-0.2244	23	1.53831e+09					74.75	0.0856115		-0.157779	-0.222		1	27.5694	20.1379		3640	1.82763e+09		8.19974	21.3263	21.5783	2351451392	0			1.43e+08	5.28552e+07					-7.38856e+07	1.51279e+09	-0.0488405	-4.5078		0	16.78	1.36121e+09	27.5694			9		0
59	2003	Huajin Shares	2.4026	23	1.81909e+09				0.0711433	74.702	0.0899406		0.687219	2.3206		1	14.8984	19.6445	1564008400	3483	1.72457e+09	21.1705	8.15565	21.2682	21.5373	2256921856	0.692983	55.6497		1.64433e+08		150000		150000		3.21489e+07	1.57388e+09	0.0204265	0.3758		0	19.58	1.56401e+09	14.8984			9		0
59	2004	Huajin Shares	8.0221	23	1.98179e+09				0.0874302	74.73	0.11513		0.236464	7.5749		1	6.3107	20.1521	1.66271e+09	3483	2.27671e+09	21.2317	8.15565	21.546	21.5507	2287479552	0.726873	55.6497	0.0489049	1.67632e+08						1.88501e+08	1.92993e+09	0.0976726	10.1426		0	14.67	1.66271e+09	6.3107			9	586000	0
59	2005	Huajin Shares	10.9155	23	2.05005e+09				0.0901407	65.51	0.211553		0.285622	9.4252		1	11.6526	20.9876	1.61655e+09	5477	2.5557e+09	21.2036	8.60831	21.6616	21.9487	3405748224	0.474654	48.4597	-0.346993	3.22486e+08						3.40453e+08	1.90927e+09	0.178316	15.6017		0	17.57	1.85646e+09	11.6526			9	886000	0
59	2006	Huajin Shares	6.0658	23	2.58241e+09				0.0846529	64.84	0.227894		0.280204	5.8316		1	35.4767	20.4109	2136363000	5462	3.55204e+09	21.4824	8.60557	21.9908	21.9623	3452255488	0.618831	47.9311	0.303753	4.34864e+08						1.54929e+08	2.7258e+09	0.056838	5.8589		0	16.95	2.51507e+09	35.4767			9	776000	0
59	2007	Huajin Shares	6.6464	23	3.41471e+09	22.9182	1.3531		0.192464	62.91	0.692412	0.317401	0.221592	4.9887	0.468454	1	33.2824	22.4345	2.41443e+09	5462	3.78247e+09	21.6047	8.60557	22.0536	21.9653	3462780672	0.697253	40.0845	0.126726	4.64145e+09						3.40212e+08	6.31484e+09	0.053875	6.4563	0.0575259	0.582565	16.74	3.35214e+09	33.2824	0.0575259		9	446000	0
59	2008	Huajin Shares	4.6486	23	4.03633e+09	23.5424	1.16844	0.740746	0.124925	77.22	1.53453	0.186701	0.149761	3.5694	-0.00322933	1	9.4466	22.6699	3.6688e+09	7505	3.52262e+09	22.0231	8.92332	21.9825	22.2374	4545275904	0.807168	55.6497	0.15764	4.60189e+09	1.45781e+07					4.73639e+08	1.03531e+10	0.0457487	6.581	0.0488449	1.78391	17.82	3.6688e+09	9.4466	0.0488449	0.152921	9	624000	0
59	2009	Huajin Shares	2.0877	23	2.6903e+09	23.7883	1.12257	0.107933	0.168402	60.01	2.03719	0.1591	0.199794	1.8601	-0.181879	1	-25.0736	22.3064	2.7489e+09	7929	4.55599e+09	21.7345	8.97828	22.2397	22.2975	4826816000	0.569506	55.6497	-0.294439	7.0707e+08	1.85462e+07					2.49195e+08	5.53551e+09	0.0450175	3.2047	0.0242732	2.44776	28.5	2.7489e+09	-25.0736	0.0242732	0.0270731	9	744000	0
59	2010	Huajin Shares	5.0584	23	2.78904e+10	24.0018	1.08395	0.0572965	0.0530056	57.64	2.49581	0.165425	0.114642	4.5723	0.0605353	1	729.227	22.3498	19441203800	8924	1.69075e+10	23.6907	9.0965	23.551	22.4634	5698313728	3.41175	45.2154	4.99071	2.3355e+09	1.74892e+07					2.04014e+09	1.44024e+10	0.141653	6.4509	0.0558229	3.01016	19.73	2.39273e+10	729.227	0.0558229	0.0293896	9	1794800	0
59	2011	Huajin Shares	6.6135	23	4.39087e+10	24.0744	1.0455	-0.0200923	0.0444339	57.49	2.58666	0.193114	0.189991	6.3817	-0.0134142	1	56.9629	21.5339	3.1558e+10	12603	1.70962e+10	24.1751	9.44169	23.5621	22.7632	7690270208	4.10362	46.7624	0.202793	1.9413e+09	6.08073e+06					2.97792e+09	1.4529e+10	0.204964	11.9792	0.112025	2.78146	13.61	3.7557e+10	56.9629	0.112025	0.0276856	9	8246700	0
59	2012	Huajin Shares	3.57	23	3.81047e+10	24.2123	1.04447	0.0528433	0.0430502	57.14	2.91865	0.205406	0.90932	3.3402	0.0636017	1	-4.1226	23.531	2.93276e+10	10247	1.85614e+10	24.1018	9.23474	23.6443	22.5878	6452911104	4.54486	45.3267	0.107524	4024287001	5.90678e+06					1.79942e+09	1.45811e+10	0.123407	0.2651	-0.0642221	3.43304	13.84	3.60087e+10	-4.1226	-0.0642221	0.0483089	9	10193000	0
59	2013	Huajin Shares	2.2491	23	4.88797e+10	24.0712	1.05673	-0.0369928	0.0422168	56.8	2.31704	0.267369	-0.255085	2.4195	-0.0483152	1	15.4107	23.8305	3.6273e+10	10463	1.67774e+10	24.3143	9.2556	23.5433	22.601	6538596352	5.54753	48.571	0.220615	2.65512e+09	1.1021e+07					-1.22339e+08	1.30603e+10	-0.00936725	-2.1411	0.0640062	2.93349	13.59	4.15579e+10	15.4107	0.0640062	0.0210203	9	10172900	0
59	2014	Huajin Shares	-2.2143	23	5.0924e+10	24.267	0.981638	-0.0265309	0.0429161	59.09	2.86113	0.247327	0.0252281	-2.0173	0.0504133	1	5.7444	24.0949	3.14735e+10	10355	1.6468e+10	24.1724	9.24522	23.5247	22.5911	6474201600	4.86137	49.2722	-0.123687	4.9999e+09	1.08322e+07	275798	0.0254609	275798	0.0254609	-1.35899e+09	1.03873e+10	-0.130832	-18.3813	0.00368519	2.64946	12.16	4.39452e+10	5.7444	0.00368519	0.0167683	9	6361900	0
59	2015	Huajin Shares	3.0379	23	3.57798e+10	24.1218	0.987552	-0.046903	0.0553407	58.79	2.11833	0.333975	-0.0554528	3.2753	-0.0608631	1	-29.6639	23.6713	2.73656e+10	11779	1.49625e+10	24.0326	9.37407	23.4288	22.6981	7205775872	3.79773	49.2722	-0.218794	3.20287e+09	5.6434e+06	3.13005e+08	55.4639	3.13005e+08	55.4639	-5.78439e+06	8.61902e+09	-0.00067112	3.6329	0.156314	2.24608	13.34	3.09093e+10	-29.6639	0.156314	0.0177067	9	4353500	0
59	2016	Huajin Shares	9.1362	23	3.38377e+10	24.1691	0.928621	-0.0654165	0.0608288	52.35	2.13761	0.346422	0.149065	8.925	0.0296125	1	-5.8409	23.4257	2.62452e+10	10835	1.43454e+10	23.9907	9.29054	23.3867	22.6237	6688741376	3.92378	50.1849	0.0331913	4.10826e+09	5.4546e+06	1.36861e+08	25.0909	1.36861e+08	25.0909	2.12356e+09	9.14915e+09	0.232104	18.4822	0.134643	1.83023	11.3	2.91039e+10	-5.8409	0.134643	0.0110088	9	8960200	0
59	2017	Huajin Shares	9.8135	23	3.97136e+10	24.1562	0.876667	-0.0860065	0.0537855	50.27	1.99732	0.389219	0.220264	9.8773	0.071929	1	15.8392	23.317	3.01692e+10	10233	1.39848e+10	24.1301	9.23337	23.3612	22.5729	6357510144	4.74545	49.8009	0.209408	6.3387e+09	5.26579e+06	2.05279e+08	38.9835	2.05279e+08	38.9835	2.38647e+09	1.10192e+10	0.216573	16.1678	0.0957436	1.44531	8.1	3.37138e+10	15.8392	0.0957436	0.0138674	9	13225100	0
59	2018	Huajin Shares	5.7608	23	4.22437e+10	24.2033	0.849415	-0.0238895	0.0502944	52.46	2.07516	0.395726	0.181952	5.6284	0.0712529	1	8.808	23.5279	3.2656e+10	8298	1.3513e+10	24.2093	9.02377	23.3269	22.3895	5292380672	6.17037	49.5393	0.300271	8.65548e+09	5.07699e+06	3.51034e+07	6.91422	3.51034e+07	6.91422	1.38913e+09	2.19283e+10	0.0633488	8.3314	0.0731085	1.3637	8.1	3.66833e+10	8.808	0.0731085	0.0481283	9	18477100	0
59	2019	Huajin Shares	5.4914	23	4.46432e+10	24.1029	0.819436	-0.101856	0.0436573	53.95	1.50431	0.502135	0.16705	5.7814	-0.0549708	1	6.9446	22.5972	3.50488e+10	8649	1.39808e+10	24.28	9.0652	23.361	22.4271	5494961152	6.37836	49.2444	0.033707	7.29718e+09	1.81437e+08	116595	0.000642623	116595	0.000642623	2.16786e+09	1.95666e+10	0.110794	7.4147	0.0927639	1.07542	8.74	3.96083e+10	6.9446	0.0927639	0.0383064	9	12719700	0
60	2000	CICC Lingnan	5.7604	23	3.04273e+09				1.55367e-05	55.5	0.200312		0.0465222	5.5617		1	-0.6738	21.3885	148860492046600			32.634						48.3891		2.0328e+08	4.97294e+06	2.81936e+07	5.66941	2.81936e+07	5.66941	1.45129e+08	-4.17469e+08	-0.34764	12.1675		0	12.27	2.85031e+09	-0.6738			9		0
60	2001	CICC Lingnan	4.0056	23	3.13758e+09				0.13374	53.74	0.196624		0.0528624	3.9704		1	-2.1456	21.4003	2.03631e+09	10993	1.98675e+09	21.4344	9.30501	21.4098	22.5405	6154862592	0.330846	47.613		3.33565e+08	2.73703e+06	6.21294e+06	2.26996	6.21294e+06	2.26996	4.44921e+07	1.42793e+09	0.0311584	2.9123		0	14.42	2.78915e+09	-2.1456			9		0
60	2002	CICC Lingnan	4.1407	23	3.10817e+09				0.115288	52.77	0.189079		0.0975861	4.1537		1	-3.735	21.7528	2.75513e+09	8637	2.11012e+09	21.7367	9.06381	21.47	22.3343	5008116736	0.550134	66.9165	0.662807	3.40387e+08	2.862e+06	-3.69411e+06	-1.29074	-3.69411e+06	-1.29074	7.70328e+07	1.65615e+09	0.0465132	4.3488		0	16.78	2.68498e+09	-3.735			9		0
60	2003	CICC Lingnan	4.3091	23	3.21254e+09				0.112971	54.38	0.193371		0.186594	4.2274		1	5.6089	21.5531	2.99531e+09	8546	2.12383e+09	21.8203	9.05322	21.4765	22.3255	4963895296	0.60342	68.886	0.0968603	4.18928e+08	1.81007e+07	4.36698e+06	0.241261	4.36698e+06	0.241261	9.27573e+07	1.38384e+09	0.0670289	5.5246		0	19.58	2.83558e+09	5.6089			9		0
60	2004	CICC Lingnan	6.5895	23	4.04732e+09				0.161429	57.13	0.192309		0.285783	6.5012		1	25.1394	22.1018	2.73895e+09	8441	2.12265e+09	21.7308	9.04086	21.4759	22.3147	4910848000	0.557736	50.339	-0.0757092	6.03917e+08	4.8366e+06	-2.78515e+07	-5.75849	-2.78515e+07	-5.75849	2.54229e+08	1.43147e+09	0.1776	11.7295		0	14.67	3.54842e+09	25.1394			9	4324000	0
60	2005	CICC Lingnan	9.2575	23	4.87136e+09				0.148124	50.18	0.176198		0.142453	9.4471		1	19.4123	21.9342	3.53949e+09	8348	2.00386e+09	21.9872	9.02978	21.4183	22.3023	4850368512	0.729737	54.4736	0.308392	5.36687e+08	4.59573e+06	-3.72906e+07	-8.11418	-3.72906e+07	-8.11418	4.2283e+08	1.5409e+09	0.274404	20.9068		0	17.57	4.23725e+09	19.4123			9	7490000	0
60	2006	CICC Lingnan	25.2672	23	7.14716e+09				0.0838872	47.42	0.300636		0.167138	21.3204		1	54.1748	22.3678	5.55814e+09	8970	1.92096e+09	22.4385	9.10164	21.3761	22.3626	5151592448	1.07892	58.0865	0.478502	1.09965e+09	2.0153e+06	-2.13746e+08	-106.062	-2.13746e+08	-106.062	1.7767e+09	3.23253e+09	0.549632	55.1426		0	16.95	6.53659e+09	54.1748			9	6036000	0
60	2007	CICC Lingnan	20.2555	23	1.01429e+10	22.8046	2.668		0.074636	48.67	0.341557	0.225968	0.141714	18.8614	0.0241666	1	26.5877	21.9486	7.48153e+09	8891	2.17376e+09	22.7357	9.09279	21.4997	22.3609	5142933504	1.45472	58.9212	0.348314	1.74807e+09	3.23203e+08	5.3096e+07	0.164281	5.3096e+07	0.164281	1.34537e+09	3.48768e+09	0.385749	37.0554	0.135593	1.05103	16.74	8.28103e+09	26.5877	0.135593		9	7236000	0
60	2008	CICC Lingnan	9.7569	23	9.03376e+09	22.7945	2.68699	-0.00554407	0.0789239	44.66	0.328503	0.249338	0.226828	9.8063	-0.0317075	1	-10.0118	22.0218	6721683800	9005	2.56233e+09	22.6286	9.10554	21.6642	22.3799	5241638400	1.28236	58.7647	-0.118481	9.46083e+08	8.71882e+07	1.24374e+08	1.4265	1.24374e+08	1.4265	4.29165e+08	4.48516e+09	0.0956854	9.5932	0.205396	1.03914	17.82	7.45967e+09	-10.0118	0.205396	0.0372475	9	23851600	0
60	2009	CICC Lingnan	6.5172	23	9.8297e+09	23.1783	2.07764	0.16607	0.0947166	46.16	0.515348	0.221426	0.174697	5.4786	0.0462497	1	1.4702	21.7715	6631917100	10209	3.86082e+09	22.6152	9.23102	22.0741	22.5085	5961209344	1.11251	57.0365	-0.132452	1.84654e+09	2.5369e+08	4.21859e+07	0.166289	4.21859e+07	0.166289	6.74887e+08	5.35604e+09	0.126005	11.1979	0.0430672	1.46443	28.5	7.58321e+09	1.4702	0.0430672	0.0173455	9	18162600	0
60	2010	CICC Lingnan	6.2381	23	1.18166e+10	23.4023	1.79954	0.0329386	0.079296	45.67	0.658559	0.195741	-0.293069	5.6122	-0.0151213	1	27.407	22.1502	8.52757e+09	10664	4.2253e+09	22.8666	9.27463	22.1644	22.5507	6217954816	1.37144	57.6169	0.232744	1.70419e+09	2.06538e+08	2.46511e+08	1.19354	2.46511e+08	1.19354	9.57023e+08	6.89596e+09	0.13878	16.6486	0.133323	1.58933	19.73	9.65222e+09	27.407	0.133323	0.0178287	9	19280200	0
60	2011	CICC Lingnan	10.8716	23	1.87693e+10	23.3653	1.75595	-0.143719	0.0801573	42.99	0.621409	0.196551	0.206711	11.0762	-0.0220221	1	93.6871	22.1278	8.69261e+09	11066	4.02993e+09	22.8857	9.31163	22.117	22.5805	6405955584	1.35696	30.3638	-0.0105617	1.23949e+09	4.16221e+07	-2.65e+06	-0.063668	-2.65e+06	-0.063668	1.86818e+09	7.31483e+09	0.255396	19.2519	0.0763546	1.10786	13.61	1.86691e+10	93.6871	0.0763546	0.0230864	9	15291500	0
60	2012	CICC Lingnan	6.5804	23	2.02234e+10	23.3675	1.72366	-0.0563125	0.0643342	44.46	0.592169	0.212951	0.224394	6.5732	0.00529721	1	-1.2584	22.3192	1.07286e+10	10831	3.93618e+09	23.0962	9.29017	22.0935	22.5607	6280699392	1.70818	37.9417	0.25883	1.21126e+09	2.07419e+07	3.41188e+07	1.64492	3.41188e+07	1.64492	8.43442e+08	7.02021e+09	0.120145	7.9315	0.105663	0.984079	13.84	1.84401e+10	-1.2584	0.105663	0.0244549	9	17111700	0
60	2013	CICC Lingnan	4.7037	23	2.33362e+10	23.3939	1.75711	0.131937	0.046232	46.37	0.598594	0.22149	0.117196	4.6424	-0.0129322	1	14.773	22.4491	1.2933e+10	10521	4.02385e+09	23.283	9.26113	22.1155	22.5366	6131089408	2.10941	39.8525	0.234886	1.26551e+09	1.81684e+07	1.60184e+07	0.881663	1.60184e+07	0.881663	2.50355e+08	6.658e+09	0.0376021	7.1345	0.0672007	1.28012	13.59	2.11619e+10	14.773	0.0672007	0.0105181	9	14963900	13
60	2014	CICC Lingnan	5.802	23	2.713e+10	23.3776	1.75616	-0.0367439	0.0324994	45.47	0.556542	0.243694	0.101007	5.8497	-0.0261659	1	16.3673	22.4798	1.73213e+10	10221	4.50675e+09	23.5752	9.2322	22.2288	22.517	6012147712	2.88105	40.1786	0.365809	9.04439e+08	3.6706e+07	3.61702e+06	0.0985403	3.61702e+06	0.0985403	1.96996e+08	6.9598e+09	0.0283049	7.8378	0.060455	1.17769	12.16	2.46087e+10	16.3673	0.060455	0.0201592	9	15867000	11
60	2015	CICC Lingnan	3.2214	23	1.78475e+10	23.4885	1.59103	-0.0694511	0.04894	45.59	0.56145	0.240001	0.208467	3.0523	0.0213428	1	-31.0741	22.6332	1.04522e+10	10470	4.94977e+09	23.0701	9.25627	22.3226	22.5425	6166860288	1.69489	40.1786	-0.411709	1.37166e+09	2.00811e+08	3.11791e+08	1.55266	3.11791e+08	1.55266	-2.37259e+08	7.8881e+09	-0.030078	3.0047	0.0210929	1.01304	13.34	1.69657e+10	-31.0741	0.0210929	0.0162716	9	15926100	13
60	2016	CICC Lingnan	3.7466	23	1.61376e+10	23.5547	1.53399	0.0250179	0.0636452	45.8	0.575113	0.254015	0.214049	3.6267	0.00840174	1	-11.0923	22.6258	8.2822e+09	10120	5.08428e+09	22.8374	9.22227	22.3494	22.5143	5995520512	1.3814	35.8027	-0.184966	1.80742e+09	1.18216e+08	-5.13414e+07	-0.434302	-5.13414e+07	-0.434302	4.42839e+08	8.20921e+09	0.0539442	4.302	0.0828783	1.06539	11.3	1.50856e+10	-11.0923	0.0828783	0.00845264	9	19129700	12
60	2017	CICC Lingnan	9.3141	23	2.07582e+10	23.6608	1.36418	-0.130464	0.0712834	42.17	0.651052	0.248627	0.266291	8.8452	0.0533306	1	25.9476	22.5306	1.0407e+10	9685	5.42062e+09	23.0657	9.17833	22.4135	22.4793	5789385216	1.79761	35.6918	0.301297	2.48161e+09	1.49218e+08	9.2035e+07	0.616783	9.2035e+07	0.616783	1.2169e+09	1.01895e+10	0.119427	12.0662	0.130864	0.813343	8.1	1.90156e+10	25.9476	0.130864	0.0153688	9	42247100	9
60	2018	CICC Lingnan	7.5248	23	2.12996e+10	23.694	1.33632	0.00459053	0.0433223	40.95	0.651809	0.26061	0.268506	7.4019	-0.0109545	1	5.2557	22.4457	1.08778e+10	9855	5.97606e+09	23.11	9.19573	22.511	22.4991	5905214464	1.84207	35.4571	0.0247354	3.41869e+09	1.68935e+08	1.24439e+08	0.736614	1.24439e+08	0.736614	1.34585e+09	9.74008e+09	0.138177	9.0512	0.101084	0.820138	8.1	2.00082e+10	5.2557	0.101084	0.0104119	9	27513700	0
60	2019	CICC Lingnan	5.9314	23	2.09804e+10	23.7349	1.29101	-0.0217892	0.0358361	41.72	0.66403	0.270765	0.150859	5.8126	0.00333857	1	14.2116	22.406	1.4886e+10	9611	7.23536e+09	23.4237	9.17066	22.7022	22.4866	5832010240	2.55247	42.5067	0.385653	3.32258e+09	5.76261e+08	3.72856e+08	0.647027	3.72856e+08	0.647027	9.08182e+08	1.08514e+10	0.083693	8.0164	0.109314	0.788183	8.74	2.28376e+10	14.2116	0.109314	0.0122299	9	25191000	0
61	2000	agricultural products	8.2138	23	1.46407e+09				1.7747e-05	44.857	0.175286		0.123147	6.6675		1	106.026	20.3623	20829032048500			30.6674						47.1148		2.15088e+08	180000	4.4109e+06	24.505	4.4109e+06	24.505	1.04988e+08	-9.52568e+07	-1.10216	12.059		0	12.27	1.27159e+09	106.026			12		0
61	2001	agricultural products	6.1867	23	1.70447e+09				0.200962	45.77	0.211174		0.131763	5.6479		1	82.2329	20.6661	8.91193e+08	4237	1.2739e+09	20.6081	8.35161	20.9654	21.6925	2635867392	0.338103	37.9649		2.16411e+08	380000	4.01293e+06	10.5603	4.01293e+06	10.5603	6.71106e+07	7.3941e+08	0.0907623	9.0896		0	14.42	1.51892e+09	82.2329			12		0
61	2002	agricultural products	7.9544	23	2.28425e+09				0.115801	46.325	0.253249		0.138287	7.262		1	29.639	21.2416	1.31601e+09	5066	1.46567e+09	20.9979	8.53031	21.1056	21.8542	3098491648	0.424726	43.2451	0.256205	2.59664e+08	4630000	9.91892e+07	21.4232	9.91892e+07	21.4232	7.45286e+06	8.91102e+08	0.00836364	14.4767		0	16.78	1.96911e+09	29.639			12		0
61	2003	agricultural products	4.6823	23	2.90015e+09				0.130547	37.98	0.264638		0.181698	4.5426		1	26.9889	21.2956	1.63568e+09	6494	1.65667e+09	21.2153	8.77863	21.2281	22.0754	3865627392	0.423134	42.3263	-0.00374944	2.22157e+08	6584242	1683558	0.255695	1683558	0.255695	-1.79001e+07	1.20997e+09	-0.0147938	5.4826		0	19.58	2.50055e+09	26.9889			12		0
61	2004	agricultural products	2.5995	23	2.62081e+09				0.178262	38.1	0.305028		0.327073	2.411		1	-9.1784	21.6717	1.25586e+09	8605	1.87539e+09	20.9511	9.0601	21.3521	22.3254	4963592192	0.253014	35.7842	-0.402047	2.57444e+08	5921610	-1.2892e+07	-2.17712	-1.2892e+07	-2.17712	6.50699e+06	8.36607e+08	0.00777783	0.753		0	14.67	2.27104e+09	-9.1784			12	2679900	0
61	2005	agricultural products	4.4168	23	2.78435e+09				0.207905	46.33	0.322427		0.203326	4.2558		1	6.0409	21.3643	1158676700	9889	1.9793e+09	20.8705	9.19918	21.406	22.4486	5614261760	0.206381	31.1316	-0.184311	3.18343e+08	37153893	-2.68323e+06	-0.0722193	-2.68323e+06	-0.0722193	-6.76716e+07	1.31296e+09	-0.0515413	1.337		0	17.57	2.40823e+09	6.0409			12	4095800	0
61	2006	agricultural products	3.6133	23	1.84486e+09				0.29129	48.05	0.304724		0.134753	3.7071		1	-28.3787	21.3822	7.7573e+08	5723	1.85507e+09	20.4693	8.65225	21.3412	21.9713	3483495424	0.222687	29.5139	0.0790107	4.86631e+08	1207028	3.09139e+07	25.6116	3.09139e+07	25.6116	4.73114e+07	1.78845e+09	0.0264538	3.9667		0	16.95	1.72481e+09	-28.3787			12	3905900	0
61	2007	agricultural products	7.5807	23	1.61758e+09	22.3916	2.82406		0.378704	48.08	0.393955	0.0811378	0.184558	6.7932	0.118264	1	-17.3417	21.4137	6.68417e+08	4752	1.61868e+09	20.3204	8.46632	21.2049	21.8035	2945428736	0.226934	30.3357	0.0190686	1.12e+09	7417935	3.74795e+07	5.05255	3.74795e+07	5.05255	1.50843e+08	1.71993e+09	0.0877031	10.8815	0.133119	1.28178	16.74	1.4257e+09	-17.3417	0.133119		12	6967600	0
61	2008	agricultural products	3.4683	23	1.319e+09	22.5405	2.39552	-0.20576	0.437693	47.03	0.455473	0.0812939	0.0869362	3.2284	0.0731826	1	-10.2196	21.9289	6.68547e+08	4332	1.58904e+09	20.3206	8.37379	21.1864	21.7224	2715946496	0.246156	33.7976	0.084706	1.88764e+09	326424000	2.8119e+07	0.0861426	2.8119e+07	0.0861426	3.96772e+07	2.52494e+09	0.0157141	2.3522	0.045304	0.80558	17.82	1.28e+09	-10.2196	0.045304	0.0120056	12	6605000	0
61	2009	agricultural products	3.7625	23	1.28638e+09	22.6707	2.21659	0.132663	0.43155	44.31	0.521833	0.073934	0.246413	3.5327	0.0843211	1	1.1412	21.9677	6.7718e+08	5370	1.47338e+09	20.3334	8.58858	21.1108	21.905	3259875840	0.207732	35.1694	-0.156098	2.48547e+09	273173684	1.5602e+08	0.571137	1.5602e+08	0.571137	2.68123e+07	2.54966e+09	0.010516	2.9749	0.0736717	1.02163	28.5	1.24595e+09	1.1412	0.0736717	0.00731811	12	3750900	0
61	2010	agricultural products	4.7762	23	1.51722e+09	22.9329	1.902	0.158474	0.500466	44.68	0.700711	0.0567608	0.169381	4.2255	0.111779	1	10.0217	21.9454	6.69248e+08	5964	1.63646e+09	20.3217	8.6935	21.2158	22.001	3588456448	0.1865	31.591	-0.102206	4.05493e+09	884040749	3.68242e+08	0.416544	3.68242e+08	0.416544	-6.51851e+07	2.26049e+09	-0.0288367	9.2878	0.0727858	1.41216	19.73	1.37082e+09	10.0217	0.0727858	0.0338765	12	6448600	0
61	2011	agricultural products	4.6467	23	2.00403e+09	22.9713	1.83181	-0.0352951	0.422424	45.07	0.727306	0.0596793	0.238686	4.5593	-0.145981	1	30.9932	21.9095	9.11619e+08	7029	2.70005e+09	20.6307	8.8578	21.7165	22.1677	4239330560	0.215038	32.8529	0.15302	2.581e+09	792607826	8.73199e+07	0.110168	8.73199e+07	0.110168	7.67429e+07	2.68157e+09	0.0286187	6.5713	-0.028817	1.29765	13.61	1.79568e+09	30.9932	-0.028817	0.0218648	12	7099200	0
61	2012	agricultural products	3.1059	23	2.00494e+09	23.0857	1.72312	0.0500645	0.409825	42.43	0.814101	0.0578733	0.290828	2.938	-0.0265207	1	-6.3321	22.4032	9.63147e+08	5336	2.9218e+09	20.6857	8.58223	21.7955	21.9326	3351265280	0.287398	37.0525	0.336496	2.41336e+09	907556772	3.93449e+07	0.0433526	3.93449e+07	0.0433526	-7.87506e+07	1.98188e+09	-0.0397353	1.4932	0.0268077	1.45729	13.84	1.68198e+09	-6.3321	0.0268077	0.00935535	12	5660700	0
61	2013	agricultural products	3.7391	23	2.20901e+09	23.2266	1.48307	-0.154291	0.290897	56.38	0.942343	0.0511933	0.258932	3.4934	-0.0038474	1	28.9336	22.5243	1.34131e+09	4363	2.78767e+09	21.0169	8.38092	21.7485	21.7558	2808189952	0.477641	39.7703	0.66195	2.17204e+09	713783776	9.1816e+07	0.128633	9.1816e+07	0.128633	8.40013e+07	3.35339e+09	0.0250497	2.7624	0.0155606	1.0062	13.59	2.18243e+09	28.9336	0.0155606	0.0373206	12	8467200	0
61	2014	agricultural products	2.7354	23	1.94608e+09	23.3483	1.42313	0.104716	0.319326	67.19	1.06474	0.0519725	0.414646	2.5787	-0.0310638	1	-24.4764	22.3343	1.26983e+09	4880	3.07861e+09	20.9621	8.4929	21.8477	21.8577	3109396992	0.408385	56.4782	-0.144997	1.60827e+09	578643776	9.41754e+06	0.0162752	9.41754e+06	0.0162752	1.78739e+06	2.89067e+09	0.000618332	1.7295	0.0523291	1.24248	12.16	1.64825e+09	-24.4764	0.0523291	0.0415838	12	7504500	0
61	2015	agricultural products	2.2163	23	2.08924e+09	23.504	1.36654	0.124061	0.279165	66.82	1.24602	0.0488977	0.670271	2.0565	0.0083038	1	5.3635	22.4943	1.5158e+09	5368	2840403688	21.1392	8.58821	21.7672	21.9364	3364073728	0.450586	56.4782	0.103337	1.93374e+09	769990776	1.36786e+07	0.0177646	1.36786e+07	0.0177646	-7.41906e+07	1.72638e+09	-0.0429746	0.4238	0.0720724	1.65113	13.34	1.73665e+09	5.3635	0.0720724	0.0458948	12	8650200	0
61	2016	agricultural products	3.0015	23	2.31321e+09	23.571	1.3333	0.0240188	0.245435	69.4	1.34163	0.0500009	0.642347	2.9042	0.000829497	1	16.3204	22.4691	1.63227e+09	5244	1.93763e+09	21.2132	8.56484	21.3847	21.8976	3236105472	0.504393	52.285	0.119415	1.93969e+09	761540000	3.08971e+08	0.405719	3.08971e+08	0.405719	-2.04611e+08	6.50072e+08	-0.314752	1.8323	0.0306065	1.76062	11.3	2.02008e+09	16.3204	0.0306065	0.0303753	12	12307800	0
61	2017	agricultural products	2.4954	23	2.58246e+09	23.6594	1.29658	0.0346854	0.191885	69.53	1.47353	0.0452038	0.688626	2.3898	0.034216	1	21.0983	22.5096	2.01434e+09	5036	1.63301e+09	21.4236	8.52437	21.2137	21.8543	3098757632	0.650049	53.2815	0.288775	2.78192e+09	959158000	6.01912e+07	0.0627543	6.01912e+07	0.0627543	1.41731e+07	4.0087e+08	0.0353558	0.2878	0.0409571	1.94017	8.1	2.44628e+09	21.0983	0.0409571	0.0327581	12	14076900	0
61	2018	agricultural products	2.6868	23	2.75501e+09	23.6677	1.28459	-0.0102276	0.19566	70.31	1.46772	0.0512465	0.579873	2.6758	0.00198121	1	-5.8957	22.6766	1.95967e+09	4824	1.56969e+09	21.396	8.48136	21.1741	21.8151	2979642624	0.657685	55.0869	0.0117467	3.68506e+09	1.82474e+09	1.1285e+08	0.0618445	1.1285e+08	0.0618445	-4.34602e+07	1.84029e+07	-2.36159	0.8784	0.0656549	1.88296	8.1	2.30206e+09	-5.8957	0.0656549	0.0315338	12	12887600	0
61	2019	agricultural products	4.355	23	3.04184e+09	23.6988	1.26161	-0.00554251	0.191063	70.31	1.5083	0.0545686	0.339283	4.2882	0.0214444	1	23.9311	22.4775	2.0829e+09	4644	1.6559e+09	21.457	8.44333	21.2276	21.7847	2890492672	0.720605	47.2442	0.0956691	2.52905e+09	247080000	2.43041e+08	0.983655	2.43041e+08	0.983655	2.69964e+08	1.14198e+08	2.364	6.1282	0.0473489	1.85318	8.74	2.85296e+09	23.9311	0.0473489	0.0522214	12	9933700	0
62	2000	Shenzhen Huaqiang	6.2451	23	4.67538e+08				1.92259e-05	55.673	0.0960564		0.149009	6.5251		0	-43.7825		131228053327800			32.508						22.8968		2.25251e+08	851800	2.60083e+07	30.5333	2.60083e+07	30.5333	5.6032e+07	6.24472e+08	0.0897269	8.8104		0	12.27	4.68815e+08	-43.7825			9		0
62	2001	Shenzhen Huaqiang	2.7309	23	358033834				0.797455	55.718	0.0967338		0.199176	2.7079		0	-38.9055	16.4993	36650000	5220	340058664	17.4169	8.56025	19.6446	21.8094	2962782976	0.0123701	7.92105		710230514		11422611		11422611		62558786	1024447716	0.0610659	5.5114		0	14.42	286420091	-38.9055			9		0
62	2002	Shenzhen Huaqiang	1.8566	23	2.99436e+08				0.166038	53.54	0.108512		0.226542	1.7409		0	24.163	18.2259	262790000	7119	3.25993e+08	19.3869	8.87052	19.6024	22.0763	3869234688	0.0679178	45.7255	4.49047	5.5888e+08	282333	4.13913e+06	14.6604	4.13913e+06	14.6604	3.1121e+07	9.36288e+08	0.0332387	3.1183		0	16.78	3.55628e+08	24.163			9		0
62	2003	Shenzhen Huaqiang	-0.024	23	3.67465e+08				0.321983	53.968	0.103941		0.797531	-0.0244		0	3.4196	17.3962	140972100	9756	3.08167e+08	18.7641	9.18564	19.5462	22.3468	5070844416	0.0278005	23.7136	-0.590674	5.78613e+08	1.00258e+08	7.01323e+06	0.0699516	7.01323e+06	0.0699516	4.34053e+06	9.44677e+08	0.00459472	1.8937		0	19.58	3.67789e+08	3.4196			9		0
62	2004	Shenzhen Huaqiang	2.3906	23	2.10199e+09				0.0713202	53.69	0.18789		0.225564	1.8241		0	446.404	18.0532	1802859400	13558	4.93669e+08	21.3126	9.51473	20.0174	22.6549	6900683264	0.261258	55.5154	8.3976	5.09748e+08	195340000	2.48891e+07	0.127414	2.48891e+07	0.127414	2.33214e+07	9.48741e+08	0.0245814	3.4327		0	14.67	2.00961e+09	446.404			9	540000	0
62	2005	Shenzhen Huaqiang	1.452	23	2.93039e+09				0.0692565	53.55	0.181016		0.262394	1.4629		0	33.2359	19.38	2576881000	12568	4.73699e+08	21.6698	9.43891	19.9761	22.5872	6448776704	0.399592	59.5564	0.529492	4.79162e+08	96160000	8.0863e+06	0.0840921	8.0863e+06	0.0840921	2.43558e+07	9.30958e+08	0.0261621	2.0534		0	17.57	2.67753e+09	33.2359			9	754500	0
62	2006	Shenzhen Huaqiang	3.5406	23	2.01471e+09				0.0785143	52.17	0.179898		0.141444	3.5278		0	-18.6221	19.3781	1992619300	15174	4.27283e+08	21.4127	9.62734	19.873	22.7455	7555276288	0.263739	58.5725	-0.33998	7.69183e+08	5.44339e+08	8.10532e+07	0.148902	8.10532e+07	0.148902	-1.35438e+06	6.70954e+08	-0.00201859	7.1964		0	16.95	2.17892e+09	-18.6221			9	710500	0
62	2007	Shenzhen Huaqiang	2.6514	23	1.88006e+09	21.7475	4.93296		0.0695856	50.69	0.201305	0.073343	0.00148412	2.6098	0.00321787	0	5.7416	19.5681	2126045700	15114	1.56441e+08	21.4775	9.62338	18.8682	22.6934	7171785216	0.296446	57.1058	0.124013	1.14116e+09	9.07683e+08	1.51319e+08	0.166709	1.51319e+08	0.166709	-7.09674e+07	3.50216e+08	-0.202639	7.2412	0.0340889	0.532052	16.74	2.30402e+09	5.7416	0.0340889		9	1108800	0
62	2008	Shenzhen Huaqiang	1.5416	23	1.83713e+09	21.4409	6.56386	-0.0415946	0.0603102	50.02	0.145783	0.0876206	0.291326	1.8181	0.144886	0	-22.1062	18.4207	1651540000	11955	1.23025e+08	21.225	9.3889	18.6279	22.4785	5784914432	0.285491	56.9449	-0.0369544	7.78373e+08	2.49497e+08	-5.06619e+07	-0.203056	-5.06619e+07	-0.203056	2.25944e+07	5.93517e+08	0.0380686	2.9529	0.0408857	0.498881	17.82	1.79469e+09	-22.1062	0.0408857	0.620399	9	1080000	0
62	2009	Shenzhen Huaqiang	11.7495	23	2.02651e+09	21.7345	5.0292	0.153277	0.073372	77.16	0.21259	0.0131587	0.145025	10.2545	-0.0587624	0	-5.3746	20.2925	1420804900	13984	2.3545e+08	21.0745	9.54567	19.277	22.6459	6838628352	0.207762	40.0199	-0.272265	9.94831e+08	3.82067e+08	5.50977e+07	0.14421	5.50977e+07	0.14421	2.31615e+08	6.87058e+08	0.337111	13.4239	0.121691	0.622986	28.5	2.19691e+09	-5.3746	0.121691	1.10394	9	1360000	0
62	2010	Shenzhen Huaqiang	6.9987	23	5.20271e+08	22.0651	3.86896	0.384221	0.180212	77.23	0.294857	0.0148157	0.111708	6.0136	0.0202246	0	-79.6628	20.94	3.68744e+08	1026	3.22955e+08	19.7256	6.93342	19.593	20.3966	721319744	0.511207	51.0722	1.46055	1.00569e+09	3.15538e+08	6.60668e+06	0.0209378	6.60668e+06	0.0209378	1.72653e+08	1.71051e+09	0.100937	10.7544	-0.199337	1.13372	19.73	4.4679e+08	-79.6628	-0.199337	1.20939	9	1235000	0
62	2011	Shenzhen Huaqiang	3.2989	23	1.07124e+09	22.2631	3.35875	0.16785	0.169639	77.79	0.3585	0.0162576	0.440617	3.0027	-0.0437119	0	52.9437	19.9345	6.75742e+08	1559	3.09625e+08	20.3313	7.3518	19.5509	20.7572	1034562112	0.653167	61.1963	0.277695	7.09925e+08	2.23747e+08	-5.50863e+06	-0.0246199	-5.50863e+06	-0.0246199	1.67397e+08	1.72536e+09	0.0970219	2.8341	-0.0629313	1.63519	13.61	6.83337e+08	52.9437	-0.0629313	1.13955	9	2781000	0
62	2012	Shenzhen Huaqiang	9.5579	23	1.96886e+09	22.3323	3.23503	0.0956503	0.275593	76.44	0.381428	0.0218945	0.286014	9.2383	0.0736693	0	128.14	20.6809	553579136	1791	2.57979e+08	20.1319	7.49053	19.3684	20.8687	1156508544	0.478664	21.9747	-0.267164	1.09857e+09	2.26503e+08	4.95028e+06	0.0218552	4.95028e+06	0.0218552	4.65811e+08	1.1763e+09	0.395998	17.1353	0.0263835	2.12377	13.84	1.55897e+09	128.14	0.0263835	0.56502	9	5706100	0
62	2013	Shenzhen Huaqiang	11.9858	23	2.22961e+09	22.3071	3.20939	-0.133706	0.128817	76.43	0.363592	0.0263396	0.20119	12.1389	-0.0615777	0	33.1547	17.2033	1.15438e+09	1744	2.4597e+08	20.8668	7.46394	19.3207	20.8433	1127545984	1.0238	34.4133	1.13886	8.26265e+08	2.39618e+08	-856320	-0.00357369	-856320	-0.00357369	4.61179e+08	9.83112e+08	0.469102	23.4449	0.214686	1.43292	13.59	2.07584e+09	33.1547	0.214686	-0.396803	9	4991200	0
62	2014	Shenzhen Huaqiang	14.9327	23	1.32689e+09	22.121	3.56816	-0.300599	0.0865268	78.16	0.302967	0.036507	0.255895	16.4593	0.0263382	0	28.5407	17.5175	1.63533e+09	1712	3.96042e+08	21.2151	7.44542	19.797	20.8503	1135479424	1.44021	20.8237	0.406734	1.01757e+09	3.12253e+08	8.39904e+07	0.268982	8.39904e+07	0.268982	5.37806e+08	9.5798e+08	0.561395	22.3831	0.0613146	0.70047	12.16	2.66829e+09	28.5407	0.0613146	0.375059	9	5391900	0
62	2015	Shenzhen Huaqiang	10.0797	23	1.73615e+09	22.545	2.47057	-0.0169884	0.221856	79.52	0.465652	0.0285641	0.237323	8.3382	0.0988728	0	-23.7846	19.6621	6.84263e+08	1709	3.79356e+08	20.3439	7.44366	19.754	20.8467	1131393536	0.604796	20.8237	-0.580063	1.36986e+09	25741109	3.89884e+08	15.1463	3.89884e+08	15.1463	2.3653e+08	1.7308e+09	0.13666	12.6922	0.026143	0.680473	13.34	2.03365e+09	-23.7846	0.026143	0.874468	9	5718000	0
62	2016	Shenzhen Huaqiang	9.147	23	5.36824e+09	22.6581	2.25508	0.0133332	0.0470787	79.31	0.522714	0.0280603	0.221656	8.6579	-0.0531475	0	172.643	21.5168	4.09539e+09	1640	3.28693e+08	22.1331	7.40245	19.6106	20.804	1084133248	3.77757	45.7069	5.24603	1.06351e+09	4.98452e+07	1.88639e+06	0.0378448	1.88639e+06	0.0378448	4.79038e+08	1.87033e+09	0.256125	11.226	-0.0533516	0.695859	11.3	5.5446e+09	172.643	-0.0533516	0.696099	9	9130500	0
62	2017	Shenzhen Huaqiang	8.5598	23	8.08839e+09	22.871	1.96851	0.163913	0.0377801	79.61	0.642783	0.0259891	0.231386	7.7389	0.0296679	0	49.657	22.2637	6.89166e+09	1832	3.09309e+08	22.6536	7.51316	19.5499	20.8971	1189836032	5.79211	51.394	0.533289	1.20352e+09	4.09071e+07	1.42513e+06	0.0348382	1.42513e+06	0.0348382	5.76176e+08	1.81916e+09	0.316726	10.0807	0.0502732	0.91419	8.1	8.29788e+09	49.657	0.0502732	-0.110904	9	10048000	0
62	2018	Shenzhen Huaqiang	11.732	23	1.17036e+10	23.0556	1.74018	0.0480751	0.025751	79.76	0.780284	0.0236043	0.224374	10.7433	0.0202987	0	38.0765	22.7085	1.08039e+10	1905	2.9062e+08	23.1032	7.55224	19.4875	20.9279	1227120896	8.80428	56.6603	0.520047	1.40103e+09	4.18113e+07	4.52853e+07	1.08309	4.52853e+07	1.08309	9.48963e+08	2.64799e+09	0.358371	15.4378	-0.00252456	1.00219	8.1	1.17997e+10	38.0765	-0.00252456	0.784417	9	9530500	0
62	2019	Shenzhen Huaqiang	9.3559	23	1.39162e+10	23.1525	1.62194	-0.00743388	0.0177417	79.65	0.858804	0.0233219	0.202766	8.9238	0.0264654	0	21.6579	22.7544	1.31228e+10	1887	2.60885e+08	23.2976	7.54274	19.3796	20.9145	1210716672	10.8389	56.5674	0.231091	1.71437e+09	4.89953e+07	1.92505e+07	0.392905	1.92505e+07	0.392905	9.31504e+08	2.65946e+09	0.350261	12.7726	0.0611925	0.987378	8.74	1.43553e+10	21.6579	0.0611925	-0.713481	9	8374300	0
63	2000	ZTE	10.9451	23	5.9761e+09				1.08086e-05	71.66	0.0403117		0.116814	8.4031		0	80.7998	21.0192	907366000000000			34.4416						109.526		8.73273e+08	367740	3.37769e+07	91.8499	3.37769e+07	91.8499	3.46118e+08	2.27066e+09	0.152431	20.7371		0	12.27	4.52343e+09	80.7998			9		0
63	2001	ZTE	10.5254	23	1.06838e+10	22.9252	17.6238			63.08	0.0563401	0.0211565	0.11132	8.9366	0.0952109	0	106.304	22.2954		12961	1.00411e+09		9.4697	20.7274	22.6502	6868616192	0			1.73378e+09	185680	-6.80951e+06	-36.6734	-6.80951e+06	-36.6734	6.86287e+08	5.13039e+09	0.133769	19.8383	0.0362384	1.47567	14.42	9.33202e+09	106.304	0.0362384		9		0
63	2002	ZTE	7.5411	23	1.06635e+10	23.2101	13.4898	0.045078		63.01	0.0773872	0.0308041	0.164805	6.5226	0.100266	0	17.9727	21.6212		12916	1.47157e+09		9.46622	21.1096	22.6657	6975876608	0			2.93907e+09		509090		509090		5.53211e+08	5.58206e+09	0.0991051	13.9316	0.118003	1.80825	16.78	1.10092e+10	17.9727	0.118003	0.00231387	9		0
63	2003	ZTE	7.5495	23	1.82538e+10	23.5252	9.99999	0.0462914		63.68	0.096862	0.0360446	0.163584	6.7448	0.0513441	0	45.6598	21.2654		16609	1.75264e+09		9.7177	21.2844	22.8922	8748908544	0			3.78502e+09		-6.85541e+06		-6.85541e+06		8.59982e+08	6.09102e+09	0.141189	16.1474	0.0692991	2.20785	19.58	1.6036e+10	45.6598	0.0692991	0.00219751	9		0
63	2004	ZTE	8.247	23	23200614000	23.7682	7.87728	-0.238433		69.8	0.122444	0.0377633	0.146555	7.2417	0.181391	0	41.5447	22.5713		25515	1837466000		10.147	21.3317	23.2667	12722838528	0			7598223000		-3669000		-3669000		1215956000	10581438000	0.114914	14.1911	0.0782863	1.17358	14.67	22698153000	41.5447	0.0782863	0.00139522	9	23887000	0
63	2005	ZTE	7.6139	23	21315221000	23.8352	7.3654	-0.0292323	0.145397	63.58	0.131378	0.051139	0.105565	7.4515	-0.0891408	0	-4.9442	18.7128	21575900000	30811	2380171000	23.7948	10.3356	21.5904	23.4427	15171697664	1.42212	73.0468		5573132000		-59354000		-59354000		1182180000	10466580000	0.112948	12.3769	0.00789284	1.10825	17.57	21575920000	-4.9442	0.00789284	0.00231991	9	16289000	0
63	2006	ZTE	4.7763	23	21600437000	24.0112	6.29808	0.104173	0.0540422	63.69	0.156746	0.0580767	0.123294	4.4072	-0.0465107	0	7.5949	21.8622	23031700000	39266	2591858000	23.8601	10.5781	21.6756	23.657	18798403584	1.22519	73.0468	-0.13847	4387836000	76776000	24326000	0.316844	24326000	0.316844	3293729000	11796717000	0.279207	7.3433	-0.0577918	1.36514	16.95	23214580000	7.5949	-0.0577918	0.00142185	9	19862400	0
63	2007	ZTE	6.1863	23	34078133000	24.4363	4.40622	0.187608	0.0511126	60.47	0.234647	0.0469583	0.159911	5.1272	0.0526888	0	49.8075	22.7361	34777200000	48261	3038063000	24.2722	10.7844	21.8345	23.8435	22652594176	1.53524	73.0468	0.253059	6650278000	167108000	35170000	0.210463	35170000	0.210463	4316450000	12810919000	0.336935	10.9353	0.00215701	2.17944	16.74	34777181000	49.8075	0.00215701	0.000624494	9	28095000	0
63	2008	ZTE	6.3082	23	45008874000	24.6789	3.63699	0.0347334	0.0474047	60.99	0.310141	0.0440123	0.154962	5.5832	0.101533	0	27.3635	23.3163	44293400000	61350	4103076000	24.5141	11.0244	22.135	24.0661	28299896832	1.56514	73.0468	0.0194771	11731554000	251148000	102789000	0.409277	102789000	0.409277	5661054000	17371419000	0.325883	12.5836	0.0698448	2.43983	17.82	44293427000	27.3635	0.0698448	-0.00156762	9	23068000	0
63	2009	ZTE	6.6535	23	58137378000	24.9641	2.94633	0.0455725	0.0426052	58.19	0.417572	0.0406793	0.189212	5.8028	0.0390898	0	36.0756	23.0023	60272600000	70345	4714533000	24.8221	11.1612	22.2739	24.1915	32078688256	1.8789	73.0468	0.200464	14750568000	253760000	-14131000	-0.0556865	-14131000	-0.0556865	8514248000	19827149000	0.429424	15.8207	0.0536857	2.87015	28.5	60272563000	36.0756	0.0536857	0.000877648	9	35190000	0
63	2010	ZTE	6.5415	23	67783927000	25.1719	2.49638	-0.0452177	0.0343035	58.38	0.518306	0.0404143	0.202679	5.927	0.0101401	0	16.5769	23.487	70263874000	85232	6523505000	24.9755	11.3531	22.5987	24.3736	38487523328	1.82563	73.0468	-0.0283523	15849278000	466071000	543335000	1.16578	543335000	1.16578	10249846000	24728752000	0.414491	16.2842	0.0110153	2.42558	19.73	70263874000	16.5769	0.0110153	0.000841058	9	33398000	0
63	2011	ZTE	3.9317	23	80967660000	25.4034	2.165	0.0678174	0.0281922	57.93	0.64979	0.0343017	0.148775	3.5359	0.0572393	0	23.3851	24.2773	86254456000	89786	7003824000	25.1806	11.4052	22.6697	24.4222	40402800640	2.13486	73.0468	0.169386	22387557000	915590000	1039050000	1.13484	1039050000	1.13484	9409160000	29201328000	0.322217	8.7064	-0.0168134	3.1	13.61	86254456000	23.3851	-0.0168134	0.00066923	9	29711000	0
63	2012	ZTE	-0.2294	23	87302343000	25.4229	2.17521	0.0501655	0.0270896	59.55	0.662123	0.0387768	-0.313343	-0.2272	0.0184954	0	-2.3594	24.542	84219358000	78402	7096624000	25.1567	11.2696	22.6829	24.3053	35945414656	2.34298	73.0468	0.0974844	25325055000	1198632000	1110275000	0.926285	1110275000	0.926285	3867493000	17843746000	0.216742	-12.4238	0.0141024	3.85502	13.84	84219358000	-2.3594	0.0141024	0.000889043	9	14248000	0
63	2013	ZTE	3.0091	23	81718914000	25.3529	2.25159	-0.0309599	0.0294623	56.44	0.602809	0.0462912	0.215668	3.1198	-0.0172656	0	-10.5626	23.875	74748695000	69093	7449476000	25.0374	11.1432	22.7314	24.198	32290658304	2.31487	72.5793	-0.0119969	22750760000	1847725000	1036269000	0.560835	1036269000	0.560835	4772382000	24120708000	0.197854	6.1662	0.0251245	3.33735	13.59	75233724000	-10.5626	0.0251245	0.00119362	9	25540000	15
63	2014	ZTE	4.5239	23	88611704000	25.4261	2.12413	-0.0102879	0.0249345	53.22	0.641888	0.0473842	0.229068	4.3933	-0.0257254	0	8.2909	24.406	81471300000	75609	7348292000	25.1235	11.2333	22.7177	24.2755	34891493376	2.33499	73.0468	0.00869149	20096511000	1980637000	365015000	0.184292	365015000	0.184292	8786109000	25013762000	0.351251	11.1095	0.0227894	3.19339	12.16	81471275000	8.2909	0.0227894	0.00259635	9	59560000	10
63	2015	ZTE	4.4426	23	107239530000	25.5483	1.86068	-0.143744	0.0237892	56.66	0.706927	0.046372	0.130884	4.1729	0.0755392	0	22.9714	24.1127	100186400000	84622	7692175000	25.3303	11.3459	22.7635	24.3754	38555045888	2.59853	73.0468	0.112865	30406476000	2381467000	884958000	0.371602	884958000	0.371602	12009076000	39570955000	0.303482	11.7637	0.0594332	1.87409	13.34	100186389000	22.9714	0.0594332	0.00236769	9	82874000	15
63	2016	ZTE	-0.2686	23	113551944000	25.6749	1.8035	0.0901875	0.0245761	56.34	0.824945	0.0462223	-0.833757	-0.2489	0.0245229	0	1.0448	24.2185	101233182000	81468	7516241000	25.3407	11.308	22.7403	24.3413	37264416768	2.71662	73.0468	0.0454445	35009581000	2659667000	2033093000	0.764416	2033093000	0.764416	12257346000	32975299000	0.371713	-8.4102	0.0371987	2.45867	11.3	101233182000	1.0448	0.0371987	0.00219017	9	67359000	14
63	2017	ZTE	4.8798	23	115579157000	25.6928	1.7564	-0.0367084	0.0280954	54.71	0.83086	0.048232	0.198333	4.8405	0.00365204	0	7.4897	24.2858	108815300000	74773	8694456000	25.4129	11.2222	22.886	24.274	34839490560	3.12333	73.0468	0.149713	36589547000	3181668000	2581957000	0.811511	2581957000	0.811511	14128683000	34071713000	0.414675	15.7393	0.0501519	2.17236	8.1	108815273000	7.4897	0.0501519	0.00453851	9	52612000	13
63	2018	ZTE	-4.9543	23	90583797000	25.5858	1.93786	0.0882141	0.042701	53.26	0.731193	0.0535585	0.0545377	-5.2341	-0.0718434	0	-21.4144	24.101	85513200000	68240	8898068000	25.1719	11.1308	22.9091	24.1959	32220891136	2.65397	73.0468	-0.150277	25766621000	1476823000	1161512000	0.786494	1161512000	0.786494	12414349000	20927411000	0.59321	-25.6072	-0.0712434	2.9244	8.1	85513150000	-21.4144	-0.0712434	0.00467056	9	21452000	0
63	2019	ZTE	5.8753	23	95558437000	25.6735	1.82378	-0.0187578	0.0526009	51.79	0.800437	0.0519423	0.193391	5.6288	0.0506023	0	6.1083	24.5506	90736600000	70066	9383488000	25.2312	11.1572	22.9622	24.2213	33051871232	2.74528	73.0468	0.0344056	33870009000	560662000	799337000	1.4257	799337000	1.4257	20471264000	33298966000	0.614772	19.905	0.0527368	2.72032	8.74	90736582000	6.1083	0.0527368	0.00614677	9	48024000	0
65	2000	Northern International	7.6525	22	2.59654e+08					76.42	0.0512943		0.162966	6.8066		1	34.8277	17.3536	56121827868400			31.6585								1.92303e+07	2.05293e+06	333383	0.162394	333383	0.162394	2.11596e+07	8.95971e+07	0.236165	10.858		0	12.27	3.2142e+08	34.8277			9		0
65	2001	Northern International	4.518	22	6.25767e+08					75.8444	0.143488		0.176181	3.0657		1	108.88	19.3856		741	6.30114e+07		6.608	17.9588	20.0353	502621024	0			9.67103e+07		139787		139787		2.54978e+07	3.30454e+08	0.0771597	7.197		0	14.42	6.71383e+08	108.88			9		0
65	2002	Northern International	3.6654	22	6.15343e+08					77.8	0.15972		0.039976	3.4721		1	18.0098	19.265		737	7.13804e+07		6.60259	18.0835	20.0367	503298304	0			77676392	2.51465e+06	-625517	-0.248749	-625517	-0.248749	3.29422e+07	3.29856e+08	0.0998684	7.3678		0	16.78	7.92298e+08	18.0098			9		0
65	2003	Northern International	2.6802	22	1.01996e+09				0.0348135	78.6	0.204624		0.177542	2.4084		1	30.458	19.8403	555920000	678	6.66233e+07	20.1361	6.51915	18.0146	19.961	466616192	1.19139	37.5861		1.50331e+08		60900.3		60900.3		2.2284e+07	3.49521e+08	0.0637558	5.5151		0	19.58	1.03362e+09	30.458			9		0
65	2004	Northern International	4.5044	22	1.75417e+09				0.034912	75.46	0.206541		0.184401	4.4963		1	66.5173	19.0769	714900000	673	1.29914e+08	20.3877	6.51175	18.6824	19.9869	478870304	1.49289	29.0317	0.253069	3.46918e+08		-267.03		-267.03		8.15246e+07	4.66276e+08	0.174842	8.7717		0	14.67	1.72115e+09	66.5173			9	1272000	0
65	2005	Northern International	2.7151	22	1.20829e+09				0.0651875	66.94	0.225796		0.22826	2.5883		1	-27.5949	18.7396	371700000	668	1.21776e+08	19.7336	6.50429	18.6177	19.9773	474297120	0.783686	20.8478	-0.475054	3.27668e+08		-2954.04		-2954.04		4.34912e+07	5.7226e+08	0.075999	5.5155		0	17.57	1.2462e+09	-27.5949			9	2402000	0
65	2006	Northern International	1.1107	22	1.27993e+09				0.0245868	67.58	0.27791		0.397874	1.0107		1	17.5787	19.0782	1.34221e+09	534	1.1842e+08	21.0176	6.2804	18.5897	19.7819	390093344	3.44074	62.7879	3.39046	4.99215e+08		-173045		-173045		5.23966e+06	6.23227e+08	0.00840731	3.0752		0	16.95	1.50656e+09	17.5787			9	1997000	0
65	2007	Northern International	-4.5376	22	9.21075e+08	21.0234	4.89177		0.0742923	72.04	0.230866	0.0257755	0.00881665	-4.9965	-0.250136	1	-30.5444	18.8501	6.45703e+08	610	1.02224e+08	20.2859	6.41346	18.4427	19.8901	434683648	1.48546	43.1283	-0.568274	1.56304e+08		203003		203003		-5.70813e+07	2.02926e+08	-0.28129	-12.3969	-0.177863	2.23708	16.74	1.04639e+09	-30.5444	-0.177863		9	2692500	0
65	2008	Northern International	2.6084	22	9.18983e+08	21.5153	3.36553	0.152897	0.0539229	70.88	0.378095	0.0201097	0.309031	2.1018	0.0515599	1	5.6034	19.3613	7.73349e+08	598	9.50002e+07	20.4662	6.39359	18.3694	19.8694	425747136	1.81645	48.9081	0.222823	2.59005e+08		263853		263853		5.53642e+07	2.20317e+08	0.251294	9.3825	-0.0167101	3.9199	17.82	1.10503e+09	5.6034	-0.0167101	0.0780968	9	3400000	0
65	2009	Northern International	2.5558	22	2.14757e+09	21.5728	3.19576	-0.0328638	0.030027	72.24	0.405553	0.0125563	0.202319	2.4844	0.26079	1	69.5971	19.3489	1.51033e+09	229	1.39695e+07	21.1356	5.43372	16.4524	18.9444	168831264	8.94582	56.3232	3.92489	8.86463e+08	20000000	2.28874e+07	1.14437	2.28874e+07	1.14437	4.71068e+07	4.84072e+08	0.0973135	13.2881	0.418577	3.35843	28.5	1.87409e+09	69.5971	0.418577	0.00505733	9	4629200	0
65	2010	Northern International	2.5345	22	1.68311e+09	21.3927	3.61015	-0.083146	0.0249447	65.94	0.339949	0.0153065	0.131163	2.7846	0.0230123	1	-2.3977		1.50937e+09	225	1.23889e+07	21.135	5.4161	16.3323	18.9233	165307968	9.13066	57.6721	0.020662	9.80194e+08	110000000	3.14969e+06	0.0286336	3.14969e+06	0.0286336	7.32369e+07	3.37852e+08	0.216772	9.4351	0.116221	2.40706	19.73	1.82916e+09	-2.3977	0.116221	0.313948	9	3380000	0
65	2011	Northern International	3.8578	22	1.68831e+09	21.5692	3.15761	0.0243598	0.0180627	67.9	0.394583	0.013234	0.109878	3.5457	0.0803139	1	43.911	17.2167	2.39615e+09	249	1.3397e+07	21.5971	5.51745	16.4105	19.015	181174416	13.2257	63.6196	0.44849	1.03528e+09		1.0871e+06		1.0871e+06		1.11718e+08	5.47689e+08	0.20398	14.321	0.0489076	2.61927	13.61	2.63236e+09	43.911	0.0489076	0.580878	9	5703600	0
65	2012	Northern International	4.3365	22	2.581e+09	21.8832	2.5344	0.0450739	0.0327392	66.78	0.542017	0.0102567	-0.0912507	3.7523	-0.013116	1	-36.9251	19.1419	1.51919e+09	260	2.39311e+07	21.1414	5.56068	16.9907	19.0805	193451952	7.85308	63.9481	-0.406224	9.94469e+08		330698		330698		-3.72141e+07	4.57432e+08	-0.0813545	19.9902	-0.00193261	3.10376	13.84	1.66036e+09	-36.9251	-0.00193261	0.284118	9	6661600	0
65	2013	Northern International	6.8562	22	2.91213e+09	22.1052	2.18198	0.00212344	0.0239595	69.46	0.691934	0.00909959	0.26343	6.1737	0.206784	1	78.1699		2.37909e+09	289	1.40547e+08	21.59	5.66643	18.7611	19.2579	231003216	10.299	56.2044	0.311455	1.80521e+09		732943		732943		2.61608e+08	8.54332e+08	0.306214	21.4765	0.190324	3.13098	13.59	2.95826e+09	78.1699	0.190324	0.0924589	9	6861700	0
65	2014	Northern International	5.1995	22	2.62372e+09	22.3162	1.91301	0.0025108	0.0225608	65.94	0.86578	0.00911234	0.140688	4.705	0.0327695	1	2.2258	19.8622	2.64692e+09	287	1.38033e+08	21.6967	5.65948	18.743	19.251	229415920	11.5377	67.8549	0.120275	2.24586e+09	3.84241e+07	1.03405e+06	0.0269116	1.03405e+06	0.0269116	2.57927e+08	1.07423e+09	0.240103	20.9796	0.0345603	3.16372	12.16	3.0241e+09	2.2258	0.0345603	-0.108948	9	7379700	0
65	2015	Northern International	3.9622	22	3.33844e+09	22.613	1.53	-0.114295	0.0146554	67.29	1.15441	0.00804913	0.155456	3.4534	0.10739	1	41.714	21.1101	4.16069e+09	347	1.23806e+08	22.1489	5.84932	18.6342	19.4104	269035680	15.4652	67.8549	0.340408	3.27929e+09	3.84241e+07	887524	0.0230981	887524	0.0230981	2.70311e+08	2.20653e+09	0.122505	15.0725	0.0573122	2.05796	13.34	4.28557e+09	41.714	0.0573122	0.0377984	9	7787300	0
65	2016	Northern International	6.2361	22	7.43549e+09	23.2204	1.16549	0.0381301	0.0358384	72.37	2.0732	0.0241984	0.176792	4.8166	0.00408117	1	8.1009	20.6872	5.09554e+09	2030	3.82426e+08	22.3516	7.61579	19.762	20.9963	1313977344	3.87795	40.6472	-0.749246	3.72691e+09	3.84241e+07	-1.14312e+06	-0.02975	-1.14312e+06	-0.02975	6.14888e+08	3.58045e+09	0.171735	17.965	0.0118587	2.31836	11.3	8.76192e+09	8.1009	0.0118587	0.0143451	9	7986100	0
65	2017	Northern International	5.2534	22	9.6033e+09	23.1625	1.13492	-0.0835974	0.0365359	69.2	1.95489	0.028741	0.192174	5.41	0.0696122	1	11.049	20.9275	4.78642e+09	2001	4.54637e+08	22.289	7.6014	19.935	20.9922	1308602496	3.65766	34.3782	-0.0568069	4.92526e+09	3.89094e+07	931557	0.0239417	931557	0.0239417	6.52723e+08	4.76969e+09	0.136848	14.597	0.115388	1.77964	8.1	9.73003e+09	11.049	0.115388	0.0491418	9	8780800	0
65	2018	Northern International	6.8895	22	8.44098e+09	23.1611	1.09281	-0.0668936	0.0442379	69.53	1.89577	0.029529	0.222974	6.8945	-0.00625797	1	2.5835	20.2635	4.25424e+09	1921	4.20586e+08	22.1712	7.5606	19.8572	20.9531	1258374784	3.38074	29.7865	-0.0757087	4.44643e+09	3.83803e+07	5.89387e+07	1.53565	5.89387e+07	1.53565	7.49142e+08	5.16846e+09	0.144945	15.0503	0.0159314	1.48393	8.1	9.98141e+09	2.5835	0.0159314	0.0681739	9	10240000	0
65	2019	Northern International	6.6384	22	7.51484e+09	23.4142	1.01474	0.0547762	0.0362723	68.8	2.48991	0.0252875	0.134529	5.896	-0.087631	1	10.8077	21.0305	5.61218e+09	1710	5.61984e+08	22.4482	7.44425	20.147	20.8663	1153717120	4.86444	35.4615	0.438866	3.14894e+09	87244.3	-3.90966e+07	-448.128	-3.90966e+07	-448.128	9.59731e+08	5.02927e+09	0.190829	15.398	-0.107046	1.7037	8.74	1.10602e+10	10.8077	-0.107046	0.115357	9	11256600	0
66	2000	the Great Wall	9.4114	23	2.13799e+09				2.99668e-06	69.77	0.0418864		0.000237059	8.3087		1	34.4652	20.1854	41121702041100			31.3476						73.0468		3.23508e+08	40000000	2.17088e+08	5.42719	2.17088e+08	5.42719	-6.74075e+07	3.65618e+08	-0.184366	15.9986		0	12.27	2.25316e+09	34.4652			9		0
66	2001	the Great Wall	4.305	23	2.46988e+09					63.9	0.0407629		0	4.2679		1	-8.6099	20.4088		3339	5.21745e+08		8.11343	20.0727	21.4428	2053410944	0			3.11558e+08	40000000	2.6682e+08	6.6705	2.6682e+08	6.6705	-2.21068e+08	6.16434e+08	-0.358624	5.9533		0	14.42	2.05916e+09	-8.6099			9		0
66	2002	the Great Wall	3.6017	23	1.75272e+09				0.10792	61.62	0.0364223		0.000592284	3.7915		1	-25.2288	20.2826	1478177000	2567	4.98666e+08	21.1141	7.85049	20.0274	21.2126	1631296256	0.906136	70.1323		2.9711e+08		2.8689e+08		2.8689e+08		-2.21416e+08	5.5649e+08	-0.39788	5.4806		0	16.78	1.53966e+09	-25.2288			9		0
66	2003	the Great Wall	5.7506	23	1.70722e+09				0.111634	61.66	0.033588		0	5.8674		1	-1.6413	20.0301	1512191500	2223	6.51329e+08	21.1368	7.70661	20.2945	21.1008	1458746624	1.03664	72.9373	0.144019	2.21251e+08		2.93533e+08		2.93533e+08		-1.99472e+08	7.79876e+08	-0.255774	8.8842		0	19.58	1.51439e+09	-1.6413			9		0
66	2004	the Great Wall	15.9096	23	2.18697e+09				0.0634834	62.83	0.0388452		0.00739421	15.0454		1	20.7224	18.4207	1828210000	2465	6.73047e+08	21.3266	7.80995	20.3273	21.192	1597990528	1.14407	73.0468	0.103634	3.4656e+08		4.07002e+08		4.07002e+08		-9.42188e+07	1.00131e+09	-0.0940955	23.2591		0	14.67	1.82821e+09	20.7224			9	2470000	0
66	2005	the Great Wall	16.4693	23	2.82719e+09				0.0414681	61.62	0.0437472		0.118061	15.7052		1	33.6408	19.1138	2355793400	2935	6.4414e+08	21.5801	7.98446	20.2834	21.3412	1855045504	1.26994	70.4318	0.11002	5.77308e+08		4.09484e+08		4.09484e+08		-7.14698e+07	1.44612e+09	-0.0494216	20.561		0	17.57	2.44324e+09	33.6408			9	1609000	0
66	2006	the Great Wall	2.4089	23	3.82927e+09				0.0220747	49.05	0.0410503		0.203739	2.4826		1	37.4745		3134039600	3447	7.01197e+08	21.8656	8.14526	20.3683	21.4847	2141302656	1.46361	71.5567	0.152508	6.1794e+08		1.94006e+07		1.94006e+07		7.26528e+07	1.4737e+09	0.0492997	3.0759		0	16.95	3.35883e+09	37.4745			9	1885000	0
66	2007	the Great Wall	4.5582	23	4.7325e+09	21.8986	16.5486		0.0228335	51.525	0.0582237	0.0640352	0.068882	3.8952	-0.107346	1	26.4392	20.6067	3994260900	4455	5.99399e+08	22.1081	8.40178	20.2114	21.6995	2654347776	1.5048	68.7005	0.0281398	1.33192e+09	1060004800	72939095	0.0688102	72939095	0.0688102	3.878e+07	2.83089e+08	0.136989	5.772	0.0471422	0.905122	16.74	4.24687e+09	26.4392	0.0471422		9	2130000	0
66	2008	the Great Wall	1.9626	23	4.42985e+09	21.6598	20.9478	0.135138	0.0281977	49.79	0.0459987	0.0680636	-0.0589702	2.2272	0.0409897	1	-6.9868	20.4875	3.67752e+09	4079	3.53981e+08	22.0255	8.31361	19.6848	21.5975	2397088768	1.53416	68.0066	0.0195118	8.31135e+08	4.57105e+08	9.20236e+07	0.201318	9.20236e+07	0.201318	-8.58436e+07	5.5465e+07	-1.54771	0.8224	0.0673352	1.17062	17.82	3.95015e+09	-6.9868	0.0673352	-0.0586226	9	3575600	0
66	2009	the Great Wall	5.2079	23	2.23045e+10	24.0355	2.59707	0.298161	0.0263091	54.96	0.478095	0.0909057	0.118295	2.846	0.0614168	1	449.926	21.1263	21632102100	4421	3.37018e+09	23.7974	8.39412	21.9382	21.7764	2866746112	7.54587	69.694	3.91857	2.53444e+09	1.7022e+08	1.6078e+08	0.944542	1.6078e+08	0.944542	1.38941e+08	7.67172e+09	0.0181108	26.3436	0.0285643	2.33447	28.5	2.26731e+10	449.926	0.0285643	0.00787685	9	4178400	0
66	2010	the Great Wall	4.1787	23	8.41169e+10	24.2312	2.2338	-0.0371189	0.0247431	59.1	0.572438	0.0999254	0.26433	3.8072	-0.0175687	1	268.032	22.5391	7.62409e+10	4941	3.42296e+09	25.0572	8.50532	21.9538	21.8736	3159242496	24.1326	66.7429	2.19812	2.23092e+09	462396914	2.50826e+08	0.542447	2.50826e+08	0.542447	6.18144e+08	9.77928e+09	0.0632096	7.679	-0.0423344	2.06857	19.73	8.34444e+10	268.032	-0.0423344	-0.0701144	9	5142000	0
66	2011	the Great Wall	2.2232	23	7.93901e+10	24.2137	2.27561	0.0211017	0.032433	58.74	0.557237	0.10117	0.283375	2.2429	0.0254974	1	-8.9778	22.4417	7.51075e+10	33593	3.23918e+09	25.0422	10.4221	21.8986	23.5326	16598204416	4.52504	71.7466	-0.812493	2.79018e+09	2.92639e+08	4.20835e+08	1.43807	4.20835e+08	1.43807	7.0976e+07	9.18887e+09	0.00772413	3.0546	0.0194225	2.20863	13.61	76467965366	-8.9778	0.0194225	0.00106021	9	6960400	0
66	2012	the Great Wall	1.934	23	8.08059e+10	24.3915	2.06722	0.0729044	0.0423639	57.66	0.654924	0.101307	0.676331	1.7764	0.0286924	1	4.2942	22.25	7.86032e+10	42371	3.97892e+09	25.0877	10.6542	22.1043	23.7438	20501598208	3.834	71.995	-0.152714	3.71761e+09	1.60452e+08	4.10013e+08	2.55537	4.10013e+08	2.55537	-1.15424e+09	1.11311e+10	-0.103695	-8.023	0.116448	2.82443	13.84	7.97516e+10	4.2942	0.116448	-0.00124585	9	6837100	0
66	2013	the Great Wall	0.4937	23	7.92336e+10	24.3926	2.10579	0.0541446	0.0415509	58.24	0.648562	0.0975371	-0.758213	0.4934	-0.0173376	1	-2.3736	22.0868	7.69385e+10	40558	3.69879e+09	25.0663	10.6105	22.0313	23.7023	19669280768	3.91161	72.1849	0.0202404	3.22407e+09	3.45195e+08	-1.92641e+07	-0.0558065	-1.92641e+07	-0.0558065	-2.00573e+09	8.25023e+09	-0.243112	1.0715	0.0164455	3.51488	13.59	7.78586e+10	-2.3736	0.0164455	8.08004e-05	9	6486400	0
66	2014	the Great Wall	1.5428	23	8.08059e+10	24.405	2.09677	0.00943212	0.0419382	57.54	0.654169	0.100586	1.26191	1.5333	0.0137745	1	-2.6418	22.1647	7.49004e+10	39510	3.54657e+09	25.0394	10.5843	21.9892	23.6776	19188811776	3.90333	72.2725	-0.00211447	3.44083e+09	9.22395e+07	7.45224e+08	8.07923	7.45224e+08	8.07923	-1.0769e+09	6.91423e+09	-0.155752	2.2067	0.0655574	3.66969	12.16	7.58017e+10	-2.6418	0.0655574	-0.000948398	9	8431300	0
66	2015	the Great Wall	1.118	23	7.73604e+10	24.3985	2.09894	-0.00818346	0.0393015	56.68	0.637876	0.109927	3.05215	1.1217	0.0032734	1	-5.5301	22.2007	7.21634e+10	38711	3.65648e+09	25.0022	10.5639	22.0198	23.6614	18879825920	3.82225	72.2725	-0.020773	4.15845e+09	4.70988e+08	1.86866e+09	3.96752	1.86866e+09	3.96752	-1.30857e+09	8.33225e+09	-0.157049	-1.3878	0.0427669	3.53354	13.34	7.29359e+10	-5.5301	0.0427669	-0.00267099	9	6959800	0
66	2016	the Great Wall	2.0388	23	7.20974e+10	24.4334	2.04153	-0.0154525	0.0429128	57.32	0.768231	0.00964404	0.640471	2.0038	0.0253303	1	-5.2206	21.9744	6.82013e+10	36288	5.63037e+08	24.9457	10.4992	20.1489	23.5147	16304851968	4.18288	72.068	0.0943507	4.67928e+08	7.02399e+07	1.16468e+07	0.165815	1.16468e+07	0.165815	3.12509e+08	9.30586e+09	0.033582	1.2367	0.0507719	3.29881	11.3	6.91282e+10	-5.2206	0.0507719	0.000241597	9	6187500	0
66	2017	the Great Wall	2.9043	23	9.5311e+09	23.4447	3.92762	-0.344812	0.154359	44.6	0.268235	0.0626593	0.109394	5.3555	-0.290832	1	-87.1829	21.5103	3.68148e+09	13829	1.85973e+09	22.0266	9.53452	21.3437	22.7363	7485778944	0.491797	28.2837	-0.882426	4.92643e+09	1.924e+09	550169575	0.285951	550169575	0.285951	8.72609e+08	4.81776e+09	0.181123	12.304	-0.0264881	1.01117	8.1	9.50684e+09	-87.1829	-0.0264881	0.000570921	9	5809900	0
66	2018	the Great Wall	8.7462	23	9.31158e+09	23.496	3.8379	0.162356	0.151538	45.45	0.281792	0.0648354	0.200091	8.5274	0.0151872	1	5.2872	21.9949	4.00105e+09	13846	1.91959e+09	22.1098	9.53575	21.3754	22.7389	7505250816	0.533099	29.1968	0.0839833	3.77719e+09	4.008e+08	1.5681e+09	3.91244	1.5681e+09	3.91244	9.99729e+08	4.6833e+09	0.213467	15.2863	0.00280336	1.4062	8.1	1.00095e+10	5.2872	0.00280336	0.00263891	9	11972000	0
66	2019	the Great Wall	7.7316	23	1.01655e+10	23.7992	3.00327	0.0280678	0.14285	49.92	0.389397	0.0525903	0.136577	6.7204	0.0277954	1	8.3351	22.4907	4.11217e+09	13571	2.78157e+09	22.1372	9.51569	21.7463	22.7394	7509532160	0.547593	27.6994	0.0271881	4.39804e+09	4.18768e+08	6.87391e+07	0.164146	6.87391e+07	0.164146	1.49109e+09	7.65386e+09	0.194815	15.3409	0.00503693	1.50507	8.74	1.08438e+10	8.3351	0.00503693	-0.00847863	9	18465800	0
68	2000	Huakong SEG	8.664	23	1.08361e+09					73.1	0.757565		0.0342884	8.3747		1	32.3825	18.3561	1693271147200			28.1577								2.50184e+08						1.35073e+08	1.33082e+09	0.101496	10.0187		0	12.27	1.12978e+09	32.3825			12		0
68	2001	Huakong SEG	5.0348	23	1.17173e+09					71.87	0.600992		0.0872212	5.2968		1	-13.4781			1233	7.81061e+08		7.11721	20.4762	20.5987	882862912	0			3.18421e+08						5.12408e+07	2.07798e+09	0.024659	6.2732		0	14.42	9.77508e+08	-13.4781			12		0
68	2002	Huakong SEG	6.126	23	1.16686e+09					72.94	0.440608		0.0985295	6.5936		1	9.0147	18.3153		1048	6.61487e+08		6.95464	20.31	20.4497	760666176	0			1.95067e+08	4.97797e+07					8.96619e+07	1.88444e+09	0.0475801	7.8744		0	16.78	1.06563e+09	9.0147			12		0
68	2003	Huakong SEG	6.8519	23	1.19394e+09				0.0830808	73.69	0.848684		0.0573435	5.8259		1	-6.908	20.9229	992013300	1058	5.48527e+08	20.7152	6.96414	20.1227	20.4489	760030912	1.30523			4.43807e+08	842997					1.87329e+08	1.31288e+09	0.142686	10.5412		0	19.58	9.92013e+08	-6.908			12		0
68	2004	Huakong SEG	9.2938	23	1.57459e+09				0.081868	77.05	1.3625		0.121434	7.8627		1	71.2518	20.8186	1698840600	1174	3.44867e+09	21.2532	7.06817	21.9613	20.6281	909212992	1.86847		0.431531	7.32039e+07	842997					3.08016e+08	3.77215e+09	0.0816553	14.2106		0	14.67	1.69884e+09	71.2518			12	1700000	0
68	2005	Huakong SEG	3.2765	23	2.65208e+09				0.114055	76.86	0.99742		0.209112	3.5503		1	21.7065	20.4646	2067599200	896	3.15303e+09	21.4497	6.79794	21.8716	20.3895	716210304	2.88686		0.545037	5.9313e+07	842997					2.43751e+07	2.86187e+09	0.0085172	1.9691		0	17.57	2.0676e+09	21.7065			12	1966900	0
68	2006	Huakong SEG	4.0593	23	1.97317e+09				0.120502	76.4	0.66574		0.174432	4.4016		1	-2.0707	21.196	2014710000	935	2.84341e+09	21.4237	6.84055	21.7683	20.4214	739448576	2.72461		-0.0562026	1.07744e+07						-7.93823e+07	2.90202e+09	-0.0273541	2.4358		0	16.95	2.02478e+09	-2.0707			12	3612400	0
68	2007	Huakong SEG	-2.457	23	1.57524e+09	21.9585	1.3167		0.172806	74.22	0.461044	0.579289	-0.011187	-2.5335	0.00836197	1	-9.3719	21.0594	1816543300	858	2.51e+09	21.3202	6.7546	21.6435	20.3409	682226176	2.66267		-0.0227339	3.9423e+07						-2.19732e+08	2.57711e+09	-0.0852632	-9.6757	0.0590217	0.828717	16.74	1.83502e+09	-9.3719	0.0590217		12	3443900	0
68	2008	Huakong SEG	3.4444	23	2.2417e+09	21.8728	1.33845	-0.122418	0.104461	66.77	0.249942	0.731268	-0.0317393	3.5985	0.0449462	1	25.0889	19.8484	2272911100	798	2.17533e+09	21.5443	6.68211	21.5004	20.2711	636245632	3.57238		0.341653	1.99337e+08	1.80157e+07					-1.4133e+07	2.42347e+09	-0.00583173	1.0964	0.157527	0.660284	17.82	2.29541e+09	25.0889	0.157527	0.247693	12	2821500	0
68	2009	Huakong SEG	-97.5715	23	9.32366e+08	20.3687	4.98227	0.882447	0.815434	61.83	-1.0987	3.50562	-0.00106512	-268.333	-0.193583	1	-76.6926		503287000	212	5.49704e+08	20.0367	5.35659	20.1249	19.0554	188646160	2.66789		-0.25319	4.75869e+07	2.03087e+06					-1.927e+09	4.02344e+08	-4.78943	-185.441	0.471127	2.97829	28.5	5.35e+08	-76.6926	0.471127	0.405994	12	965500	0
68	2010	Huakong SEG	7.8696	23	8.1413e+07	19.8964	7.17732	-0.481784	0.906147	61.98	-0.686176	5.64028	0	10.2449	-0.0202891	1	-87.1989	17.8409	4.55695e+07	133	3.58701e+08	17.6347	4.89035	19.698	18.6305	123349136	0.369435		-0.861525	2.28444e+08	1.94769e+08					-5.3178e+07	2.73944e+08	-0.19412	15.9406	-0.0872723	0.633866	19.73	6.84859e+07	-87.1989	-0.0872723	3.39419	12	1448500	0
68	2011	Huakong SEG	-8.6294	23	700000	19.7888	7.98317	0.0889381		61.87	-0.614255	5.57699	0	-9.1196	0.0352985	1	-92.9711	18.1975		115	2.99452e+08		4.74493	19.5175	18.4957	107793256	0		-1	2.38071e+08	1.90827e+08					-5.76058e+07	2.30876e+08	-0.24951	-16.5257	-0.0901712	0.73148	13.61	4.81382e+06	-92.9711	-0.0901712	9.93488	12	1556100	0
68	2012	Huakong SEG	1.8224	23	41599780	19.8706	7.42023	0.0731598	0.287322	61.8	-0.450235	4.09163	0	1.7509	-0.0272636	1	2080.27	18.9028	9.69094e+07	30	2.53884e+08	18.3893	3.4012	19.3524	17.3228	33359180	2.90503			2.20444e+08	1.84823e+08					-3.60281e+07	2.33463e+08	-0.15432	1.377	-0.249864	0.829379	13.84	1.04954e+08	2080.27	-0.249864	11.007	12	1405300	0
68	2013	Huakong SEG	-4.0674	23	2.91288e+08	20.1983	5.68878	0.47568	0.0470945	61.67	0.026074	0.850519	0	-3.499	-0.047243	1	587.687	19.6962	7.1511e+08	36	2.14617e+08	20.3879	3.58352	19.1844	17.4728	38754644	18.4522		5.35182	1.86804e+08	1.79155e+08					-3.43338e+07	1.96262e+08	-0.174939	-17.3509	-0.336017	2.02136	13.59	7.21757e+08	587.687	-0.336017	12.5286	12	2223100	0
68	2014	Huakong SEG	-16.1484	23	2.37426e+08	19.8575	7.78157	0.081057	1.59681	49.55	-0.0540129	1.22041	0.00652052	-19.4274	0.0942159	1	-90.6901	18.7614	3.06621e+07	256	2.05211e+08	17.2385	5.54518	19.1395	19.1712	211801424	0.144768		-0.992154	2.23791e+08	1.76499e+08					-1.06233e+08	1.02609e+08	-1.03532	-76.5033	0.262955	2.6134	12.16	6.71946e+07	-90.6901	0.262955	11.6779	12	3237500	0
68	2015	Huakong SEG	0.2288	23	1.58851e+08	20.446	4.0444	-0.825805	0.798179	56.2	0.0837832	0.649774	0.146729	0.1779	0.221067	1	153.917	20.1054	7.9068e+07	372	1.95536e+08	18.1858	5.91889	19.0913	19.4928	292155264	0.270637		0.869453	3.86506e+08	1.71628e+08					-757731	5.39895e+08	-0.00140348	1.9967	0.0374723	0.144148	13.34	1.70619e+08	153.917	0.0374723	18.5554	12	2931300	0
68	2016	Huakong SEG	1.3921	23	2.9714e+08	20.9961	2.65086	2.09836	0.311992	54.68	0.266828	0.381408	0.626065	1.0976	0.246479	1	74.4023	19.8239	2.7915e+08	418	1.89122e+08	19.4473	6.03548	19.0579	19.5923	322705536	0.86503		2.19627	7.09495e+08	1.66757e+08	13014	7.80419e-05	13014	7.80419e-05	2.67944e+07	4.8762e+08	0.0549493	1.6109	0.0366202	0.640295	11.3	2.97563e+08	74.4023	0.0366202	9.67374	12	7357300	0
68	2017	Huakong SEG	3.3279	23	3.03366e+08	21.7542	1.6695	0.563454	0.195968	53.8	0.764058	0.182872	0.186249	2.4436	0.0357212	1	38.7704	20.6145	3.96115e+08	555	1.78623e+08	19.7972	6.31897	19.0008	19.8352	411467808	0.962687		0.112894	8.04739e+08	1.61886e+08					4.95201e+07	-2.82624e+08	-0.175215	5.09	0.00637247	1.56607	8.1	4.1293e+08	38.7704	0.00637247	7.19896	12	12313000	0
68	2018	Huakong SEG	-3.1223	23	2.30565e+08	21.9598	1.59045	0.193014	0.444609	52.02	0.966266	0.151674	-0.0295673	-2.8322	-0.0274591	1	-50.1372	20.4035	1.86923e+08	541	1.67004e+08	19.0462	6.29342	18.9335	19.8098	401145760	0.465973		-0.515966	7.05357e+08	1.57015e+08	-73919.2	-0.000470779	-73919.2	-0.000470779	-1.11082e+08	-3.57492e+08	0.310727	-22.5292	-0.0144043	2.67776	8.1	2.05898e+08	-50.1372	-0.0144043	4.57277	12	11879000	0
68	2019	Huakong SEG	1.7136	23	2.06514e+08	22.0547	1.53145	0.0261422	0.4402	49.93	1.08312	0.141122	0.0551917	1.636	0.00347232	1	9.3188	20.2969	1.69327e+08	554	1.83689e+08	18.9473	6.31716	19.0288	19.835	411381472	0.411606	51.2429	-0.116675	7.59622e+08	1.52144e+08	5.38964e+07	0.354247	5.38964e+07	0.354247	-65550617	-1.0866e+08	0.603262	1.1408	0.00667339	2.95459	8.74	2.25086e+08	9.3188	0.00667339	4.4694	12	3862600	0
69	2000	OCT A	8.5892	23	1.44814e+08				2.28245e-05	70.15	0.0224491		0.00905233	7.995		1	4.1764	20.3913	302626382588800			33.3435						62.4731		1.04214e+08		9.68453e+07		9.68453e+07		-7.56047e+06	-2.09539e+08	0.0360815	11.1901		0	12.27	1.50791e+08	4.1764			7		0
69	2001	OCT A	12.9451	23	2.03601e+08					74.75	0.0317316		0.0144416	11.0347		1	30.0997	21.2445		822	3.5845e+08		6.71174	19.6973	20.2095	598217536	0			1.34112e+08		1.97557e+08		1.97557e+08		-1.37814e+07	-1.27838e+08	0.107804	18.8589		0	14.42	1.96178e+08	30.0997			7		0
69	2002	OCT A	16.0452	23	6.02653e+08					73.74	0.034028		0.0708028	14.3823		1	40.4729	21.1847		1469	9.50635e+08		7.29234	20.6726	20.76	1037435264	0			1.29818e+08		2.1685e+08		2.1685e+08		1.03761e+08	2.43745e+08	0.425693	24.8825		0	16.78	5.93624e+08	40.4729			7		0
69	2003	OCT A	10.624	23	5.03153e+08				0.343512	72.69	0.0443893		0.0472137	9.4502		1	-16.3438	21.5261	437179000	931	9.99473e+08	19.8959	6.83626	20.7227	20.3671	700333568	0.624244	54.995		3.41888e+08	5.41295e+06	2.43269e+08	44.9421	2.43269e+08	44.9421	1.03169e+07	6.02305e+08	0.0171291	17.6061		0	19.58	4.96603e+08	-16.3438			7		0
69	2004	OCT A	11.3236	23	5.85203e+08				0.20216	77.06	0.0549223		0.05512	10.2738		1	15.0848	21.6365	526129000	2764	9.51391e+08	20.0811	7.92443	20.6734	21.308	1794552576	0.293181	58.2811	-0.530342	2.7851e+08	3.23375e+07	2.50429e+08	7.74423	2.50429e+08	7.74423	1.06079e+08	7.06444e+08	0.15016	20.8727		0	14.67	5.63953e+08	15.0848			7	3428800	0
69	2005	OCT A	11.6892	23	1.36767e+09				0.189947	76.12	0.081423		0.0482439	9.9442		1	16.2852	21.9145	614918500	3738	9.16249e+08	20.237	8.22631	20.6358	21.5679	2327107840	0.264242	58.581	-0.0987091	3.79996e+08	1.4717e+07	3.56266e+08	24.2078	3.56266e+08	24.2078	1.48238e+08	1.59487e+08	0.929469	21.6633		0	17.57	6.55794e+08	16.2852			7	3298000	0
69	2006	OCT A	12.4057	23	9.26549e+08					66.92	0.111042		0.124587	10.831		1	143.302	21.9557		5060	2.00126e+09		8.52912	21.417	21.8682	3142349312	0		-1	2.76499e+08		-2.01363e+06		-2.01363e+06		3.67541e+08	-2.70802e+08	-1.35723	19.6856		0	16.95	1.59556e+09	143.302			7	3054100	0
69	2007	OCT A	9.2376	23	1.9979e+09	23.2465	5.00887			58.28	0.212801	0.048966	0.056189	7.2195	0.112237	1	8.3721	22.9306		4823	4.24973e+09		8.48115	22.1701	21.8631	3126309632	0			2.26635e+09	5.90682e+08	1.68601e+07	0.0285434	1.68601e+07	0.0285434	3.29038e+08	1.06011e+09	0.310381	18.9317	0.0586565	1.18525	16.74	1.72914e+09	8.3721	0.0586565		7	3471700	0
69	2008	OCT A	10.7792	23	3.51452e+09	23.3585	4.49747	-0.0699242	0.225332	57.74	0.232999	0.0686406	0.0877624	10.2078	-0.0564411	1	101.874	22.9024	2161097100	4315	4.05826e+09	21.4939	8.36985	22.124	21.7644	2832434432	0.762982	38.6771		1.25125e+09	320000000	4.03651e+08	1.26141	4.03651e+08	1.26141	9.1826e+08	7.59197e+08	1.20951	17.4373	0.0806895	1.01801	17.82	3.49068e+09	101.874	0.0806895	0.000910063	7	4143500	0
69	2009	OCT A	11.2036	23	1.48658e+10	24.149	2.43896	0.244078	0.141648	62.88	0.5021	0.0815168	0.216957	8.143	0.0361693	1	26.5629	22.8435	7059658800	16865	9.08905e+09	22.6777	9.733	22.9303	22.9852	9601266688	0.735284	40.2514	-0.0363024	3.02673e+09	2.74755e+07	2.69442e+07	0.980664	2.69442e+07	0.980664	3.13502e+09	8.77115e+09	0.357424	21.2359	0.236018	1.6852	28.5	1.0957e+10	26.5629	0.236018	0.00260131	7	4294900	0
69	2010	OCT A	11.611	23	1.69311e+10	24.6056	1.84428	0.110494	0.133	62.9	0.801392	0.0720561	0.234033	9.4827	0.0510893	1	58.0518	23.7199	9.44762e+09	19337	1.08442e+10	22.969	9.86978	23.1069	23.1123	10902801408	0.866532	34.0791	0.178499	6.49037e+09	1.03713e+09	4.03084e+06	0.00388654	4.03084e+06	0.00388654	6.33524e+09	2.26135e+10	0.280154	25.6547	-0.110461	2.29961	19.73	1.73177e+10	58.0518	-0.110461	0.00138657	7	3441000	0
69	2011	OCT A	8.2975	23	1.82877e+10	24.8626	1.59902	0.0211842	0.142847	62.53	1.04355	0.0693338	0.239868	7.3573	0.0108421	1	0.0375	23.4766	1.02319e+10	20974	1.16341e+10	23.0488	9.95104	23.1772	23.1861	11738479616	0.871655	36.8966	0.0059121	6.42656e+09	2.86956e+08	-296074	-0.00103177	-296074	-0.00103177	6.47934e+09	3.09104e+10	0.209617	21.5361	-0.0277423	2.46859	13.61	1.73242e+10	0.0375	-0.0277423	0.00138323	7	6793600	0
69	2012	OCT A	8.3441	23	2.47035e+10	25.0137	1.46243	-0.0171	0.14186	64.56	1.20275	0.0747099	0.240378	7.7591	0.040813	1	28.632	23.8578	11256243500	21425	1.26003e+10	23.1442	9.97231	23.257	23.2084	12003265536	0.937765	31.5551	0.0758447	9.60774e+09	4.274e+08	7500000	0.017548	7500000	0.017548	8.21789e+09	3.14167e+10	0.261577	21.2641	0.0979199	2.3281	13.84	2.22844e+10	28.632	0.0979199	0.00071558	7	6318000	0
69	2013	OCT A	9.2242	23	3.06357e+10	25.1992	1.31901	-0.0203437	0.122086	64.44	1.44748	0.0748823	0.282615	8.4432	0.00302993	1	26.35	23.323	1.42949e+10	21454	1.43643e+10	23.3832	9.97367	23.388	23.216	12093832192	1.182	31.7176	0.260443	1.18867e+10	2.47786e+09	3.4371e+08	0.138712	3.4371e+08	0.138712	6.05154e+09	3.38128e+10	0.178972	20.1376	0.081908	2.1776	13.59	2.81564e+10	26.35	0.081908	0.000844855	7	10475900	9
69	2014	OCT A	9.2744	23	2.63646e+10	25.2758	1.24709	-0.0367607	0.123723	63.55	1.54982	0.0819819	0.283861	8.9324	0.0492729	1	9.0985	23.5864	1.51501e+10	24575	1.56196e+10	23.4413	10.1095	23.4718	23.3378	13660291072	1.10906	37.209	-0.0617062	1.59967e+10	1.68308e+09	3.43485e+08	0.204081	3.43485e+08	0.204081	6.92009e+09	4.44903e+10	0.155542	18.3701	-0.0272826	1.94208	12.16	3.07182e+10	9.0985	-0.0272826	0.000818766	7	8700400	6
69	2015	OCT A	7.6333	23	3.46015e+10	25.4705	1.11724	-0.0393983	0.112699	67.97	1.89257	0.0779881	0.284824	6.9582	0.00873514	1	4.9421	23.9659	1.9201e+10	24290	1.50146e+10	23.6782	10.0978	23.4323	23.3257	13497024512	1.42261	37.209	0.282715	2.1089e+10	5.95973e+09	-7085.15	-1.18884e-06	-7085.15	-1.18884e-06	6.52875e+09	5.79087e+10	0.112742	14.0192	-0.0162433	1.73297	13.34	3.22363e+10	4.9421	-0.0162433	0.000904833	7	9247700	17
69	2016	OCT A	7.8236	23	4.64629e+10	25.7092	1.05176	0.0585351	0.104909	72.14	2.426	0.0694974	0.226964	6.9929	0.00227437	1	10.0656	24.3141	1.89444e+10	24427	1.46041e+10	23.6648	10.1034	23.4046	23.3293	13544785920	1.39865	33.3544	-0.0168449	3.69293e+10	2.13393e+10	1.76199e+07	0.000825701	1.76199e+07	0.000825701	7.94801e+09	5.3359e+10	0.148953	16.8415	0.0300923	2.0415	11.3	3.54811e+10	10.0656	0.0300923	0.00110419	7	8055500	9
69	2017	OCT A	7.8871	23	5.66722e+10	26.1053	0.955001	0.0412625	0.0954572	71.83	3.68366	0.048902	0.273169	6.5974	0.0565208	1	19.3346	25.365	2.33591e+10	25130	1.40573e+10	23.8743	10.1318	23.3664	23.352	13856447488	1.6858	34.4664	0.205304	7.79766e+10	4.88206e+10	4.58061e+09	0.0938253	4.58061e+09	0.0938253	7.38876e+09	8.41243e+10	0.0878315	18.0508	-0.0354089	2.32127	8.1	4.23412e+10	19.3346	-0.0354089	0.00180419	7	11336200	9
69	2018	OCT A	6.8632	23	6.61874e+10	26.4074	0.927007	0.0554878	0.0856534	70.21	5.05035	0.0391346	0.266184	5.9684	-0.0116966	1	13.7009	25.414	2.80449e+10	24934	1.4553e+10	24.0571	10.124	23.4011	23.3469	13785824256	2.03433	36.3906	0.206746	9.52024e+10	6.79741e+10	1.85699e+09	0.027319	1.85699e+09	0.027319	1.25333e+10	1.1146e+11	0.112447	19.0496	-0.0339406	2.81232	8.1	4.81423e+10	13.7009	-0.0339406	0.00156013	7	21701100	8
69	2019	OCT A	6.1935	23	9.26565e+10	26.6624	0.896467	0.0163686	0.0916952	68.27	6.56392	0.0329532	0.253754	5.4964	0.0296899	1	24.6465	25.3465	3.02626e+10	25003	1.58979e+10	24.1332	10.1268	23.4895	23.3536	13878162432	2.18059	31.4989	0.0718989	7.74378e+10	3.9951e+10	3.91088e+09	0.0978919	3.91088e+09	0.0978919	1.47911e+10	1.22651e+11	0.120595	19.3176	-0.0136657	2.99628	8.74	6.0025e+10	24.6465	-0.0136657	0.00120083	7	22000000	6
70	2000	special message	5.7135	20	591507807					72.72	0.171145		0.0560031	4.3846		1	16.9781	20.2617	45404952893400		113854056	31.4466		18.5504						448346205	200000000	20746150	0.103731	20746150	0.103731	28421919	740856123	0.0383636	10.718		0	12.27	570810294	16.9781			9		0
70	2001	special message	3.3578	20	8.45062e+08					72.71	0.163388		0.00283766	3.3837		1	15.4784	19.1417		1054	2.67659e+08		6.96035	19.4052	20.4108	731669248	0			3.77718e+08	5.59432e+07	1.62933e+07	0.291247	1.62933e+07	0.291247	1.34929e+07	7.62984e+08	0.0176844	5.388		0	14.42	6.59158e+08	15.4784			9		0
70	2002	special message	0.3894	20	5.65861e+08					72.33	0.154588		0.749783	0.4012		1	-25.1703			1000	2.65381e+08		6.90776	19.3967	20.3648	698771136	0			3.48666e+08	5.26417e+06	-7.01041e+06	-1.33172	-7.01041e+06	-1.33172	2.78054e+06	7.49153e+08	0.00371159	0.248		0	16.78	4.93246e+08	-25.1703			9		0
70	2003	special message	0.4967	20	4.86824e+08				0.124545	72.2	0.15108		1.16286	0.498		1	-5.51	17.9899	398116600	799	2.93675e+08	19.8023	6.68336	19.498	20.1752	578073152	0.688696			2.49348e+08	1.2383e+08	1.02824e+07	0.0830365	1.02824e+07	0.0830365	-9.67861e+06	7.26001e+08	-0.0133314	0.6436		0	19.58	4.66068e+08	-5.51			9		0
70	2004	special message	1.0924	20	5.49389e+08				0.109219	72.24	0.146434		0.751066	1.0971		1	7.5327	19.5286	4.13295e+08	848	3.12948e+08	19.8397	6.74288	19.5615	20.2299	610559936	0.676911	61.5432	-0.0171114	2.41749e+08	6.04499e+07	-606467	-0.0100326	-606467	-0.0100326	-2.47175e+06	7.59441e+08	-0.0032547	0.6254		0	14.67	5.01176e+08	7.5327			9	2104000	0
70	2005	special message	-15.0179	20	5.24271e+08				0.38813	72.39	0.0931141		0.0145799	-17.0697		1	-19.4677	17.565	342764500	726	3.02461e+08	19.6526	6.58755	19.5275	20.0936	532759264	0.643376	59.4178	-0.0495418	1.7891e+08	5.44994e+06	-3.80243e+07	-6.97702	-3.80243e+07	-6.97702	-1.16127e+08	6.0511e+08	-0.191911	-24.2262		0	17.57	4.03609e+08	-19.4677			9	2022200	0
70	2006	special message	0.2043	20	5.31263e+08				0.0736155	62.2	0.110731		0.127436	0.2018		1	30.8647	18.873	5.05623e+08	700	278102495	20.0413	6.55108	19.4435	20.0579	514084160	0.983542	61.1829	0.52872	1.99335e+08	670759					3.00456e+06	6.23855e+08	0.00481612	0.3118		0	16.95	5.28181e+08	30.8647			9	2054400	0
70	2007	special message	0.9997	20	5.77301e+08	20.6965	8.0593			63.78	0.103525	0.191573	-0.0144665	1.018	-0.059573	1	1.3517	18.3486		828	2.21792e+08		6.71901	19.2172	20.1925	588168448	0	72.0477	-1	1.41471e+08	2.46387e+06	5.67391e+06	2.30285	5.67391e+06	2.30285	7.01504e+06	5.71988e+08	0.0122643	1.7824	-0.000624035	0.50267	16.74	5.35321e+08	1.3517	-0.000624035		9	2987800	0
70	2008	special message	3.1032	20	7.36541e+08	20.8429	7.05844	0.153995	0.0652771	62.89	0.122827	0.162677	0.0307003	2.8918	0.171641	1	31.3194	16.6627	655307300	993	1.46274e+08	20.3006	6.90073	18.801	20.3299	674779776	0.971142			1.47765e+09	1.14485e+09	-936113	-0.00081767	-936113	-0.00081767	1.61778e+07	6.69751e+08	0.0241549	5.513	0.117572	0.62875	17.82	7.0298e+08	31.3194	0.117572	0.0499175	9	3278800	0
70	2009	special message	3.3944	20	9.83412e+08	20.9285	6.52675	0.0401107	0.0760993	60.174	0.142552	0.110133	0.0487214	3.2552	-0.0505214	1	23.9172	17.1521	662896700	1136	1.548e+08	20.3121	7.03527	18.8576	20.4493	760336896	0.871846	67.1629	-0.102247	1.42006e+09	1.14969e+09	832470	0.000724082	832470	0.000724082	3.09021e+07	6.94833e+08	0.0444741	6.0685	0.0198733	0.670887	28.5	8.71113e+08	23.9172	0.0198733	0.0203148	9	4796500	0
70	2010	special message	4.7281	20	1.08504e+09	21.191	5.16545	0.131681	0.128269	60.04	0.178543	0.151725	0.0675576	4.1823	0.0542005	1	22.1102	18.9406	8.19834e+08	1371	2.03886e+08	20.5246	7.2233	19.1331	20.6256	906961280	0.903935	54.8283	0.0368053	1.4262e+09	1.06994e+09	1.21097e+06	0.00113181	1.21097e+06	0.00113181	2.627e+07	8.70005e+08	0.0301952	8.5661	0.0420158	0.832806	19.73	1.06372e+09	22.1102	0.0420158	-0.00294387	9	4678500	0
70	2011	special message	2.7932	20	1.30731e+09	21.3223	4.62702	0.0907881		59.82	0.202071	0.149455	0.0665905	2.6214	-0.0246207	1	17.2174	18.1157		1598	5.12756e+08		7.37651	20.0553	20.8031	1083097728	0	55.5272	-1	1.46553e+09	1.15235e+09	-4.54849e+06	-0.00394713	-4.54849e+06	-0.00394713	4.61172e+07	1.0991e+09	0.0419589	4.7056	-0.0265586	0.982714	13.61	1.24686e+09	17.2174	-0.0265586	0.067477	9	5419600	0
70	2012	special message	3.856	20	1.89618e+09	21.4122	4.28522	0.0274332	0.0825172	59.16	0.221934	0.147154	0.114293	3.6901	-0.0323755	1	29.1311	18.3967	1.49072e+09	1776	3.35019e+08	21.1225	7.48212	19.6297	20.874	1162728064	1.28209			1.36139e+09	1.11269e+09	-18171.6	-1.63312e-05	-18171.6	-1.63312e-05	7.37803e+07	8.86266e+08	0.0832485	5.7253	0.0409053	1.03765	13.84	1.61009e+09	29.1311	0.0409053	0.054931	9	5635900	0
70	2013	special message	3.8757	20	1.52562e+09	21.5357	3.82008	-0.0519777	0.0823796	59.09	0.251979	0.138548	0.104935	3.6506	-0.0196073	1	-2.3686	19.2821	1.47741e+09	1945	4.24144e+08	21.1136	7.57302	19.8656	20.9643	1272508928	1.16102	66.709	-0.0944297	1.24353e+09	1.02546e+09	1.41189e+07	0.0137683	1.41189e+07	0.0137683	5.29983e+07	9.83343e+08	0.053896	6.5811	0.0063912	0.933374	13.59	1.57195e+09	-2.3686	0.0063912	0.0543184	9	6393700	0
70	2014	special message	3.856	20	1.8183e+09	21.6819	3.39982	0.0695384	0.0838954	56.34	0.29608	0.132344	0.175144	3.5938	0.0263567	1	21.7122	18.7756	1.82122e+09	2081	4.78883e+08	21.3228	7.6406	19.987	21.0287	1357250176	1.34184	67.7177	0.155742	1.30305e+09	1.01183e+09	3.36913e+06	0.00332974	3.36913e+06	0.00332974	7.85067e+07	1.1032e+09	0.0711625	5.3196	0.0548656	1.06757	12.16	1.91325e+09	21.7122	0.0548656	0.154579	9	6744000	0
70	2015	special message	4.182	20	2.72128e+09	22.1206	2.41242	0.0709145	0.0791779	57.72	0.475557	0.104595	0.107295	3.4394	0.0342245	1	28.0434	19.9478	2.32731e+09	3380	5.31716e+08	21.568	8.12563	20.0916	21.4543	2077156224	1.12043	68.4454	-0.165007	1.53849e+09	1.02881e+09	712579	0.000692622	712579	0.000692622	1.18674e+08	1.29218e+09	0.0918402	7.0137	0.0442308	1.23692	13.34	2.4498e+09	28.0434	0.0442308	0.0600865	9	7631300	0
70	2016	special message	6.7523	20	4.34749e+09	22.3457	2.0796	0.0759301	0.0701998	58.98	0.59992	0.0959257	0.132435	6.0718	0.0231227	1	88.2775	20.4534	4.51059e+09	4442	5.85285e+08	22.2297	8.39886	20.1876	21.6958	2644574464	1.7056	68.4454	0.522274	2.39911e+09	1.78843e+09	778404	0.000435245	778404	0.000435245	2.43579e+08	1.45961e+09	0.16688	11.8925	0.0593175	1.46879	11.3	4.61242e+09	88.2775	0.0593175	0.155579	9	6982700	0
70	2017	special message	7.0946	20	5.04943e+09	22.5294	1.84586	0.025937	0.0651245	57.01	0.728774	0.0887743	0.122931	6.4993	0.0422901	1	18.6595	20.9573	5.35012e+09	4916	575190313	22.4004	8.50025	20.1702	21.7828	2885116672	1.85439	70.4555	0.0872333	2.03423e+09	1.18349e+09	1.34999e+06	0.00114068	1.34999e+06	0.00114068	3.13955e+08	1.70646e+09	0.18398	14.2768	0.0415528	1.56656	8.1	5.47307e+09	18.6595	0.0415528	0.129073	9	8198900	0
70	2018	special message	6.3117	20	4.98248e+09	22.7452	1.63015	0.0394611	0.0189069	56.85	0.906817	0.0817788	0.113411	5.6991	0.00999402	1	4.2559	21.515	5.59422e+09	4179	6.96872e+08	22.445	8.33783	20.3621	21.6513	2529576192	2.21153	70.4267	0.192591	2.74189e+09	1.78267e+09	1.2047e+06	0.000675783	1.2047e+06	0.000675783	5.48303e+08	2.2076e+09	0.24837	12.8256	-0.010742	1.73567	8.1	5.706e+09	4.2559	-0.010742	0.189377	9	8068900	0
70	2019	special message	6.2576	20	4.90055e+09	22.7545	1.5376	-0.131313	0.0283536	47.36	0.89837	0.0911213	0.124668	6.2286	-0.017739	1	-18.4033	21.2864	4.5405e+09	3615	5.82749e+08	22.2363	8.19285	20.1833	21.517	2211580928	2.05305	70.261	-0.0716573	2.38681e+09	1.55214e+09	802793	0.000517218	802793	0.000517218	5.3028e+08	2.28834e+09	0.231731	12.3569	-0.0334459	1.2279	8.74	4.65591e+09	-18.4033	-0.0334459	0.133231	9	7836600	0
78	2000	Neptune creature	12.255	22	1.31879e+08				3.52841e-05	76.67	0.0752533		0.0880552	10.6393		0	125.108	19.8981	314618678971400			33.3824						27.4627		1.02518e+08		-276157		-276157		6.84245e+07	-6.61933e+07	-1.03371	27.9413		0	12.27	1.98977e+08	125.108			9		0
78	2001	Neptune creature	7.3175	22	7.70632e+08				0.252036	53.673	0.268922		0.0274097	4.7073		0	284.492	21.7818	3.79465e+08	2230	2.6802e+08	19.7543	7.70976	19.4066	21.0606	1401164800	0.270821	30.6652		1.22847e+09	3.38724e+07	-4.71643e+07	-1.39241	-4.71643e+07	-1.39241	9.71499e+07	1.35323e+09	0.0717911	8.3925		0	14.42	7.65052e+08	284.492			9		0
78	2002	Neptune creature	2.8236	22	7.64325e+08				0.36951	52.41	0.297405		0.403484	2.6648		0	8.4146	21.2238	369759500	2907	3.41135e+08	19.7284	7.97488	19.6478	21.3021	1783928832	0.207273	27.5616	-0.234651	1.21646e+09	2.29976e+07	-1.66595e+07	-0.724401	-1.66595e+07	-0.724401	7.11748e+07	1.56047e+09	0.0456113	2.5161		0	16.78	8.29428e+08	8.4146			9		0
78	2003	Neptune creature	2.152	22	1.47991e+09				0.110867	52.26	0.349822		0.460273	1.9917		0	75.6762	21.6126	925850000	2705	3.69234e+08	20.6462	7.90286	19.7269	21.2435	1682392320	0.550318	39.3022	1.65504	1.43465e+09	1.97182e+07	-2.63652e+07	-1.3371	-2.63652e+07	-1.3371	4.7388e+07	9.8443e+08	0.0481375	0.6238		0	19.58	1.45711e+09	75.6762			9		0
78	2004	Neptune creature	2.043	22	2.49868e+09				0.0424924	52.37	0.319641		0.221715	2.1256		0	59.3532	21.3918	1.75482e+09	3047	4.63055e+08	21.2856	8.02191	19.9534	21.3577	1885872640	0.930511	46.7274	0.690861	1.02212e+09	2.95348e+08	-5.57761e+07	-0.188849	-5.57761e+07	-0.188849	7.90803e+07	1.12883e+09	0.0700552	1.4534		0	14.67	2.32195e+09	59.3532			9	3210000	0
78	2005	Neptune creature	-17.1416	22	3.16883e+09				0.193734	52.32	0.317016		-0.00262291	-16.5862		0	14.4725	21.9166	2.30493e+09	3219	6.25272e+08	21.5583	8.07683	20.2537	21.4198	2006796544	1.14856	53.6147	0.234332	1.26482e+09	1.48162e+08	-1.42517e+08	-0.961905	-1.42517e+08	-0.961905	-5.03279e+08	5.37222e+08	-0.936816	-71.1377		0	17.57	2.65799e+09	14.4725			9	3295000	0
[truncated: 81,274 more rows]
[truncated: 21 more columns]
